# Supplementary material for: Development and Validation of an RNA-Seq-Based Prognostic Signature in Neuroblastoma
Source: Front Oncol. 2019 Dec 4;9:1361. doi: 10.3389/fonc.2019.01361 (PMC6904333; doi:10.3389/fonc.2019.01361)
Supplement: Supplementary Data Sheet 1 — The details of 4,640 prognosis-related differentially expressed RNAs. [file Data_Sheet_1.CSV]

gene	logFC	AveExpr	t	P.Value	adj.P.Val	B
ENSG00000232109	3.542525957	2.797697024	113.8327776	0	0	741.2034522
ENSG00000229407	3.771504468	2.972661456	112.6691592	0	0	737.1434107
ENSG00000255618	3.621404878	2.8970834	111.2915452	1.97626258336499e-323	3.98533112561383e-319	731.8434098
ENSG00000250467	3.41828814	2.758783297	104.3273415	1.03402917920598e-311	1.56E-307	704.3042113
ENSG00000187714	4.078319921	3.064842558	103.6644545	1.51781294448931e-310	1.53E-306	702.014458
ENSG00000226861	3.54955707	2.792754244	103.7109917	1.2562855848784e-310	1.52E-306	701.9765842
ENSG00000233515	3.377191935	2.734160577	103.203438	9.9236655355249e-310	8.58E-306	699.6701122
ENSG00000250448	3.570629248	2.837736293	102.3962186	2.71E-308	2.05E-304	696.6800347
ENSG00000224928	3.127510243	2.65584626	102.1859244	6.43E-308	4.32E-304	694.9623133
ENSG00000245870	4.144241816	3.134412961	101.8459394	2.61E-307	1.58E-303	694.5682681
ENSG00000279685	3.670386149	3.069475163	98.69621064	1.41E-301	7.78E-298	681.1631176
ENSG00000253477	3.234716874	2.725948225	93.71993735	3.61E-292	1.82E-288	659.2626672
ENSG00000197753	3.515089178	2.866612781	93.34181838	1.95E-291	9.09E-288	657.9328239
ENSG00000115297	4.085156326	3.315857172	85.53089851	1.17E-275	5.05E-272	621.5244
ENSG00000271830	3.316488263	2.775198772	83.14865269	1.37E-270	5.51E-267	609.8946266
ENSG00000243350	3.611181913	2.967945293	82.96732368	3.36E-270	1.27E-266	609.1228599
ENSG00000254239	-3.163883708	3.528350977	-77.87369263	6.71E-259	2.39E-255	582.4611094
ENSG00000259555	3.331707642	2.755080172	77.02915689	5.78E-257	1.94E-253	578.5820838
ENSG00000258661	-2.758572785	3.266465241	-74.21836614	2.18E-250	6.93E-247	562.5188148
ENSG00000259017	3.419108954	2.765198945	73.59693295	6.61E-249	2.00E-245	560.093891
ENSG00000235024	2.860630064	2.558250584	73.19128571	6.22E-248	1.79E-244	557.234502
ENSG00000278012	3.393847236	2.953618001	71.44505061	1.09E-243	3.00E-240	548.0764306
ENSG00000249122	2.69632091	2.480726729	71.15349143	5.68E-243	1.49E-239	545.5422555
ENSG00000253457	3.449793228	3.111013325	70.94286597	1.88E-242	4.74E-239	545.1169383
ENSG00000062096	3.588060976	2.946013972	69.893591	7.62E-240	1.84E-236	539.2694505
ENSG00000267603	-3.673753698	3.977719997	-68.64253302	1.08E-236	2.52E-233	531.4867086
ENSG00000261963	3.086586185	2.782876604	68.26097729	1.01E-235	2.27E-232	529.6464304
ENSG00000261672	3.356126611	3.083376853	68.04205821	3.66E-235	7.91E-232	528.3319849
ENSG00000280122	3.028197732	2.632038077	67.64168135	3.89E-234	8.12E-231	525.8967349
ENSG00000264589	3.192018264	2.884006266	67.34042113	2.32E-233	4.68E-230	524.2598473
ENSG00000234423	3.21118299	2.758015545	66.72777025	8.95E-232	1.75E-228	520.6490255
ENSG00000249896	3.211790926	3.053971507	66.41790356	5.74E-231	1.08E-227	518.6171727
ENSG00000166862	3.626861736	3.062469084	66.1338071	3.17E-230	5.81E-227	517.1299787
ENSG00000259153	3.14805585	3.052379598	66.06264199	4.87E-230	8.41E-227	516.4146148
ENSG00000278052	2.804425445	2.526319719	66.07323131	4.57E-230	8.13E-227	516.2438397
ENSG00000280936	2.686042176	2.478271082	66.04533544	5.40E-230	9.08E-227	515.8728838
ENSG00000215397	3.580159755	3.016273594	65.31536342	4.51E-228	7.18E-225	512.1744709
ENSG00000237813	-2.995125931	3.656675148	-65.44894	2.00E-228	3.27E-225	511.7270976
ENSG00000264956	3.247132359	2.722279778	64.84585332	7.94E-227	1.23E-223	509.2733199
ENSG00000183654	4.18547064	3.26289977	64.76671308	1.29E-226	1.95E-223	508.805085
ENSG00000178372	-2.758789434	3.25458117	-63.50011072	3.23E-223	4.77E-220	500.4449309
ENSG00000269935	3.179758112	2.861462622	62.89785111	1.40E-221	2.01E-218	497.1928227
ENSG00000268120	3.390085626	3.191920613	61.97107763	4.87E-219	6.85E-216	491.1627426
ENSG00000269908	3.087598359	2.717872717	61.38222104	2.08E-217	2.86E-214	487.5745843
ENSG00000280276	-3.197911729	3.849726216	-61.05446882	1.70E-216	2.29E-213	484.304257
ENSG00000173826	3.453210014	3.19445536	60.41282776	1.07E-214	1.41E-211	481.2519096
ENSG00000261478	3.370803527	2.770255462	60.01429466	1.43E-213	1.84E-210	478.8043878
ENSG00000279146	3.214475791	2.721303981	59.51999044	3.61E-212	4.55E-209	475.5617707
ENSG00000237194	2.875327634	2.570735693	59.4634257	5.23E-212	6.46E-209	474.9734746
ENSG00000233723	3.200103472	3.155986549	59.39618202	8.14E-212	9.84E-209	474.4830479
ENSG00000106031	-3.183665236	3.879357846	-59.31277445	1.41E-211	1.67E-208	472.9056978
ENSG00000233932	3.03625163	3.046073421	58.92899538	1.77E-210	2.06E-207	471.4431204
ENSG00000169035	-3.336201733	3.795739694	-58.84218352	3.14E-210	3.58E-207	470.6829229
ENSG00000159248	3.413873225	2.924537477	58.62651207	1.31E-209	1.47E-206	469.6824271
ENSG00000267890	3.136023176	3.087434443	57.04384977	5.32E-205	5.85E-202	458.9054557
ENSG00000132026	3.210187026	3.187497737	57.04101749	5.42E-205	5.86E-202	458.7895763
ENSG00000215612	4.097179807	3.288518257	56.88502803	1.56E-204	1.66E-201	457.9912443
ENSG00000258598	2.33780948	2.349052781	56.23095649	1.35E-202	1.41E-199	452.7950519
ENSG00000178586	-3.526728784	3.842504211	-56.09299488	3.48E-202	3.57E-199	452.4675609
ENSG00000253596	3.031151506	2.763544935	54.35108981	6.25E-197	6.20E-194	440.4873432
ENSG00000197308	3.900072686	3.314032152	54.18863353	1.96E-196	1.91E-193	439.3603509
ENSG00000250978	-2.92043374	3.39811539	-54.08864158	3.96E-196	3.81E-193	438.4480729
ENSG00000230286	2.196958596	2.29636455	53.86039171	1.99E-195	1.85E-192	436.267568
ENSG00000166603	3.299213427	2.988681285	52.86786863	2.34E-192	2.14E-189	429.9863457
ENSG00000279976	-2.702514226	3.370974923	-52.83952159	2.87E-192	2.59E-189	429.3075994
ENSG00000234661	-2.989695015	3.823014535	-52.54589182	2.37E-191	2.10E-188	426.4769819
ENSG00000229028	-3.096159147	3.602666098	-52.27264004	1.70E-190	1.49E-187	425.4659124
ENSG00000258913	2.981670597	2.781534794	52.00977526	1.14E-189	9.87E-187	423.7797265
ENSG00000265646	3.517270737	2.857973296	51.60779635	2.13E-188	1.81E-185	420.7996652
ENSG00000182083	-3.57966077	3.950607102	-51.45795082	6.36E-188	5.35E-185	419.6097169
ENSG00000187772	3.729242976	3.273201311	51.39834802	9.84E-188	8.15E-185	419.3383842
ENSG00000269814	2.953482227	2.669817002	51.22405254	3.53E-187	2.89E-184	418.0439272
ENSG00000254293	2.835268821	2.541994804	50.80447436	7.74E-186	6.16E-183	414.8770851
ENSG00000250385	-2.82795688	3.420545911	-50.80738021	7.57E-186	6.11E-183	414.7154472
ENSG00000272619	2.780574072	3.072064267	50.3679121	1.96E-184	1.54E-181	411.4583964
ENSG00000242540	2.14381638	2.280880717	50.22076232	5.85E-184	4.54E-181	410.0201727
ENSG00000234810	-2.882209752	3.926209317	-49.94770135	4.48E-183	3.39E-180	407.3003615
ENSG00000144583	3.798548542	3.448895643	49.6425586	4.40E-182	3.25E-179	406.2230855
ENSG00000234688	2.97648259	2.718672633	48.90838449	1.12E-179	8.02E-177	400.8079797
ENSG00000266736	3.014739293	2.59349638	48.90714867	1.13E-179	8.02E-177	400.7857243
ENSG00000259385	2.871329381	3.008564041	48.66739486	6.96E-179	4.89E-176	398.8657242
ENSG00000203809	2.686017794	2.508668188	48.44424785	3.81E-178	2.62E-175	397.1464702
ENSG00000119973	3.393127215	2.989380311	48.30991822	1.06E-177	7.22E-175	396.2419665
ENSG00000277531	2.960749495	3.441455711	48.26179275	1.53E-177	1.03E-174	395.4635475
ENSG00000151952	3.315012011	3.125896642	47.98698659	1.26E-176	8.20E-174	393.7803862
ENSG00000281769	-2.972930078	3.737568477	-47.78050894	6.17E-176	3.97E-173	391.5629639
ENSG00000272479	2.649977181	2.485327675	47.63762946	1.86E-175	1.18E-172	390.9525192
ENSG00000070748	2.710566963	2.487647449	47.6079826	2.33E-175	1.47E-172	390.7463089
ENSG00000225156	3.100038757	2.795643903	47.07105821	1.50E-173	9.06E-171	386.7148081
ENSG00000143340	4.091171855	3.439146709	47.0531802	1.72E-173	1.03E-170	386.5764335
ENSG00000227292	-2.50922485	3.180694446	-46.81441345	1.11E-172	6.44E-170	384.4663005
ENSG00000161634	-2.424553795	3.021518509	-46.66217872	3.64E-172	2.08E-169	383.3368006
ENSG00000248859	2.842746694	2.669398354	46.60183621	5.84E-172	3.30E-169	383.0385905
ENSG00000155622	-2.505427134	3.172745405	-46.52479329	1.07E-171	5.93E-169	382.2118017
ENSG00000265800	2.813605219	2.784372364	46.30162154	6.16E-171	3.36E-168	380.6759824
ENSG00000236502	3.042095781	2.776077494	46.22448826	1.13E-170	6.11E-168	380.096715
ENSG00000204832	-2.912150875	3.82458075	-46.30703526	5.90E-171	3.25E-168	379.8510445
ENSG00000167194	2.849082133	2.611768082	45.94312264	1.04E-169	5.43E-167	377.8587011
ENSG00000167916	-2.530183645	3.234681359	-45.93239899	1.13E-169	5.86E-167	377.5224989
ENSG00000267034	3.335031439	3.432541306	45.7680524	4.16E-169	2.12E-166	376.2623117
ENSG00000206199	-2.677324725	3.763231652	-45.8234101	2.68E-169	1.38E-166	375.8995345
ENSG00000204283	2.796705462	2.800661873	45.52151068	2.95E-168	1.45E-165	374.5113666
ENSG00000204044	2.771139798	3.2459708	45.52301079	2.91E-168	1.44E-165	374.2276127
ENSG00000227906	2.60901611	3.16968396	45.34647007	1.19E-167	5.80E-165	372.7866476
ENSG00000225619	2.45025755	2.409030134	45.30162312	1.70E-167	8.22E-165	372.5744237
ENSG00000224331	-2.437165428	3.402508335	-45.2712026	2.17E-167	1.03E-164	371.8021823
ENSG00000183888	-3.041333633	3.741167105	-45.14734732	5.83E-167	2.75E-164	371.1697152
ENSG00000205420	-3.022873301	3.483167358	-44.7114769	1.92E-165	8.75E-163	368.0213441
ENSG00000224721	-2.833286743	3.456299851	-44.53238819	8.14E-165	3.65E-162	366.4600181
ENSG00000267868	2.891669361	3.429316497	44.27525347	6.51E-164	2.77E-161	364.2485991
ENSG00000181215	2.814400903	3.276898448	44.0553393	3.87E-163	1.62E-160	362.4958929
ENSG00000267361	-3.022393815	4.199366557	-44.08782712	2.97E-163	1.26E-160	362.0765688
ENSG00000245857	3.020136467	2.714280595	43.90404601	1.32E-162	5.49E-160	361.5331112
ENSG00000246350	2.872362127	2.722529101	43.71170335	6.36E-162	2.60E-159	359.9674254
ENSG00000262267	2.881176532	2.592342431	43.60739618	1.49E-161	6.01E-159	359.1115453
ENSG00000279645	-2.530558848	3.813746708	-43.72802707	5.56E-162	2.29E-159	359.0922473
ENSG00000204092	2.88056325	2.764679149	43.341578	1.31E-160	5.13E-158	356.9427989
ENSG00000265282	2.841597297	2.926392147	43.25310316	2.72E-160	1.04E-157	356.1944496
ENSG00000109132	4.623151945	3.359017523	43.17461195	5.18E-160	1.96E-157	355.1891612
ENSG00000270816	3.556603821	2.9532107	43.12844186	7.58E-160	2.85E-157	355.0281837
ENSG00000280291	-2.476837553	3.286777638	-42.91772452	4.31E-159	1.58E-156	353.1473505
ENSG00000137440	-2.607662115	3.263195159	-42.80873264	1.06E-158	3.82E-156	352.4177305
ENSG00000240086	3.043577117	2.704739405	42.62633289	4.80E-158	1.68E-155	351.0397497
ENSG00000171450	3.527844132	3.698113488	42.64528264	4.10E-158	1.44E-155	350.9915464
ENSG00000249736	-2.456440363	3.129394291	-42.34967841	4.78E-157	1.60E-154	348.618345
ENSG00000150750	-2.906218335	3.678927332	-42.14099207	2.72E-156	8.91E-154	346.6684404
ENSG00000237732	2.876808464	3.60164571	42.06146831	5.29E-156	1.71E-153	346.094226
ENSG00000259614	-2.87969818	3.744127763	-41.94579363	1.39E-155	4.46E-153	344.8489054
ENSG00000277301	2.704570147	2.885007992	41.86357601	2.77E-155	8.71E-153	344.6608557
ENSG00000224223	3.320988964	3.16589547	41.51574971	5.16E-154	1.52E-151	341.777519
ENSG00000198807	-3.02708626	4.18473092	-41.45522112	8.59E-154	2.50E-151	340.5155766
ENSG00000251163	-2.213022706	2.961713762	-41.37031955	1.76E-153	5.07E-151	340.3812412
ENSG00000198454	-2.925107266	3.526883985	-41.33365496	2.40E-153	6.87E-151	340.1593631
ENSG00000274698	2.542316863	3.442582771	41.29928885	3.20E-153	9.02E-151	339.6788292
ENSG00000250072	-2.840308964	3.782297691	-41.31952872	2.70E-153	7.71E-151	339.5228207
ENSG00000259828	-3.299817037	4.207831137	-41.29343342	3.37E-153	9.43E-151	339.2776108
ENSG00000279940	-3.406820377	4.093630756	-41.12789655	1.37E-152	3.76E-150	338.0750304
ENSG00000077080	3.866129399	3.551086627	41.01989347	3.41E-152	9.26E-150	337.5289744
ENSG00000229498	-2.572917349	3.490772854	-40.80465964	2.13E-151	5.57E-149	335.3255064
ENSG00000260487	2.766789138	2.910270945	40.74743165	3.46E-151	8.91E-149	335.2589533
ENSG00000237070	-2.935541412	4.23639245	-40.77275859	2.79E-151	7.21E-149	334.7413751
ENSG00000261018	2.362700981	2.377210105	40.57676545	1.48E-150	3.68E-148	333.6843147
ENSG00000254139	-3.245061025	4.179293334	-40.61323467	1.09E-150	2.74E-148	333.5371988
ENSG00000143520	-2.767515487	3.86316157	-40.53925907	2.04E-150	5.03E-148	332.8420014
ENSG00000133665	2.56449834	2.923797486	40.29993628	1.59E-149	3.81E-147	331.3768118
ENSG00000048545	3.182201177	3.132784317	40.09331263	9.34E-149	2.19E-146	329.6840071
ENSG00000075388	-3.777544998	4.089571909	-39.90367292	4.78E-148	1.10E-145	328.0360027
ENSG00000179066	-2.956865759	4.015162395	-39.84592753	7.87E-148	1.80E-145	326.9594059
ENSG00000267909	3.093832291	3.332099506	39.6792655	3.32E-147	7.36E-145	326.0178161
ENSG00000229021	-2.735831998	3.653076361	-39.67168543	3.55E-147	7.83E-145	325.5963115
ENSG00000225930	3.141281501	3.178570305	39.59492932	6.89E-147	1.50E-144	325.3757957
ENSG00000225683	-3.08645233	3.823209463	-39.45515035	2.31E-146	4.91E-144	323.9013689
ENSG00000258240	2.855593581	2.571120545	39.36626852	5.01E-146	1.05E-143	323.4097745
ENSG00000105141	-2.368308652	3.105398076	-39.30751829	8.34E-146	1.73E-143	322.7859554
ENSG00000224057	-2.548507373	4.008867051	-39.333869	6.63E-146	1.38E-143	322.4136825
ENSG00000249238	-2.421133088	3.155896875	-39.20532036	2.03E-145	4.13E-143	321.8988305
ENSG00000183760	-2.829999275	4.091496003	-39.2607064	1.25E-145	2.58E-143	321.8487812
ENSG00000122584	4.072990021	3.366995257	39.15185174	3.23E-145	6.57E-143	321.4835641
ENSG00000231062	-2.785934158	3.750230546	-39.05328855	7.64E-145	1.54E-142	320.1969315
ENSG00000173253	-2.940705864	3.970305936	-39.05140688	7.76E-145	1.56E-142	320.1381873
ENSG00000188508	-2.519977373	3.342285083	-39.00972505	1.12E-144	2.22E-142	320.0983609
ENSG00000279905	2.942213812	3.218730173	38.92209337	2.40E-144	4.70E-142	319.4653911
ENSG00000166111	3.403651295	3.772833797	38.81864475	5.94E-144	1.15E-141	318.4991625
ENSG00000236028	-2.285797488	2.97432672	-38.78038067	8.30E-144	1.59E-141	318.2242498
ENSG00000269124	-2.491402982	3.314703719	-38.77208873	8.93E-144	1.71E-141	318.0326196
ENSG00000253886	2.771093293	2.592489754	38.60072556	4.01E-143	7.50E-141	316.7311127
ENSG00000275902	2.85289673	2.560597808	38.59329802	4.29E-143	7.98E-141	316.6664008
ENSG00000236437	2.131633194	2.281301241	38.56546225	5.47E-143	1.02E-140	316.2408473
ENSG00000165606	3.047502205	3.049076342	38.4816433	1.14E-142	2.10E-140	315.6861274
ENSG00000232170	2.101952238	2.261099064	38.41229451	2.11E-142	3.83E-140	314.8817901
ENSG00000005073	-2.815637601	4.514938883	-38.41327855	2.09E-142	3.80E-140	314.495946
ENSG00000275591	3.088203213	3.112644015	38.22746982	1.07E-141	1.92E-139	313.4482274
ENSG00000240990	-2.487425474	4.342538877	-38.24577692	9.14E-142	1.64E-139	313.0141808
ENSG00000237594	2.68881201	3.024359096	38.14182278	2.29E-141	4.04E-139	312.6470015
ENSG00000138622	3.052634232	3.276253188	38.07751434	4.04E-141	7.03E-139	312.0643651
ENSG00000270269	-2.330502478	3.433004324	-38.12224989	2.72E-141	4.77E-139	311.9835998
ENSG00000272582	2.918632132	2.672623774	38.01129728	7.27E-141	1.25E-138	311.5279574
ENSG00000234352	2.704350532	2.532587268	37.97517467	1.00E-140	1.71E-138	311.215472
ENSG00000215029	3.09701707	2.816685825	37.8665525	2.62E-140	4.38E-138	310.2062227
ENSG00000261462	2.516220374	3.006146982	37.7746638	5.93E-140	9.83E-138	309.3490038
ENSG00000224361	-2.544098267	3.413810324	-37.75860968	6.84E-140	1.13E-137	309.0751655
ENSG00000168530	-2.895259492	3.503963301	-37.70920384	1.06E-139	1.74E-137	308.8276462
ENSG00000137142	3.592085474	3.38341216	37.63914827	1.98E-139	3.20E-137	308.236216
ENSG00000203785	-2.186481845	2.928782273	-37.64278444	1.92E-139	3.11E-137	308.1884025
ENSG00000232973	-1.056856572	5.10812372	-37.61822158	2.38E-139	3.85E-137	308.0459751
ENSG00000260611	2.875446774	2.707860615	37.57756955	3.42E-139	5.50E-137	307.6834495
ENSG00000274718	2.586369119	3.445864856	37.5359529	4.96E-139	7.88E-137	307.1703212
ENSG00000223572	2.890673578	3.957121214	37.51530704	5.97E-139	9.45E-137	307.0103981
ENSG00000251361	-2.339040294	3.090110641	-37.35779613	2.43E-138	3.73E-136	305.651132
ENSG00000064655	-1.24977011	5.436715872	-37.33075162	3.10E-138	4.74E-136	305.4097261
ENSG00000250360	2.864383221	2.704439282	37.31494452	3.57E-138	5.43E-136	305.3410086
ENSG00000181690	-1.104563061	5.39830042	-37.26489138	5.59E-138	8.47E-136	304.8002052
ENSG00000246528	2.821886105	2.950024324	37.16398689	1.38E-137	2.06E-135	304.0016962
ENSG00000220884	-2.461960767	3.347942916	-37.15425573	1.51E-137	2.24E-135	303.6995368
ENSG00000249364	-2.814297524	3.87207966	-37.17804311	1.22E-137	1.82E-135	303.6865892
ENSG00000163092	-2.890156065	3.999550735	-37.05602212	3.63E-137	5.31E-135	302.5745258
ENSG00000242960	-2.124007713	4.041286358	-37.04935973	3.86E-137	5.61E-135	302.3741041
ENSG00000273312	2.498821807	2.961229994	36.88729017	1.65E-136	2.39E-134	301.4534229
ENSG00000246465	3.18964452	3.287377239	36.87110196	1.91E-136	2.76E-134	301.3524073
ENSG00000178597	-2.331738372	3.213764536	-36.79247818	3.89E-136	5.53E-134	300.4933691
ENSG00000229970	2.806323768	2.609938132	36.76139122	5.14E-136	7.30E-134	300.3854019
ENSG00000186897	3.006832435	3.076540826	36.7480956	5.80E-136	8.19E-134	300.2692953
ENSG00000279903	-2.255551075	3.12352449	-36.64554761	1.46E-135	2.01E-133	299.2053135
ENSG00000111700	-3.275111052	3.936811259	-36.61499769	1.93E-135	2.63E-133	298.9177683
ENSG00000260848	2.04337998	2.243953209	36.51752279	4.65E-135	6.23E-133	298.0295965
ENSG00000273325	2.626225295	2.799154964	36.48549616	6.21E-135	8.18E-133	297.8983845
ENSG00000166682	-1.145474214	5.555219533	-36.45811356	7.96E-135	1.04E-132	297.4500549
ENSG00000272254	-2.413144141	4.118438803	-36.49529934	5.68E-135	7.54E-133	297.4493715
ENSG00000259028	-2.175342059	2.928572041	-36.43457494	9.84E-135	1.29E-132	297.3747175
ENSG00000261439	2.48741459	2.664381436	36.3682359	1.80E-134	2.34E-132	296.8270739
ENSG00000169083	-1.092267415	5.371354795	-36.36419234	1.86E-134	2.42E-132	296.6988421
ENSG00000249721	-2.966785001	3.703868706	-36.35193261	2.08E-134	2.70E-132	296.5582299
ENSG00000267568	2.592976463	2.522954367	36.28833229	3.71E-134	4.73E-132	296.1116772
ENSG00000146166	2.803828588	2.744749317	36.24494899	5.49E-134	7.00E-132	295.7174383
ENSG00000164532	3.000091794	3.238365033	36.21638398	7.12E-134	9.01E-132	295.4314633
ENSG00000137875	2.345857544	2.879900832	36.15536925	1.24E-133	1.55E-131	294.8306375
ENSG00000168004	-2.437844042	4.799060085	-36.16277106	1.16E-133	1.45E-131	294.7175041
ENSG00000279581	-2.434721423	3.537625817	-36.17028596	1.08E-133	1.36E-131	294.6164769
ENSG00000225675	2.363705411	2.87343123	36.13015274	1.56E-133	1.94E-131	294.6102011
ENSG00000261675	3.689664319	3.233603619	36.10274267	2.00E-133	2.48E-131	294.3587581
ENSG00000165066	2.531121032	2.736193823	35.9794459	6.14E-133	7.46E-131	293.305759
ENSG00000172197	-1.016690531	5.413940139	-35.9558335	7.62E-133	9.16E-131	292.9379819
ENSG00000260418	2.941998063	3.42568994	35.93343749	9.34E-133	1.12E-130	292.8236031
ENSG00000117971	3.665643749	3.50439471	35.9130153	1.13E-132	1.34E-130	292.6910425
ENSG00000259404	2.424775998	2.733054592	35.81700319	2.70E-132	3.20E-130	291.8113516
ENSG00000224717	2.603512455	2.771316562	35.79913707	3.18E-132	3.76E-130	291.6697323
ENSG00000181201	2.674100651	2.615373996	35.72478139	6.28E-132	7.36E-130	290.9934296
ENSG00000267750	2.393380796	3.835428999	35.72311337	6.37E-132	7.46E-130	290.8779889
ENSG00000167757	-2.372033801	3.287967752	-35.66545054	1.08E-131	1.25E-129	290.2719572
ENSG00000279587	2.486982681	3.38587324	35.65660519	1.17E-131	1.35E-129	290.2546297
ENSG00000249743	-3.536825602	4.173384328	-35.6148621	1.72E-131	1.97E-129	289.7932677
ENSG00000215475	3.022137239	3.395464764	35.5903273	2.15E-131	2.45E-129	289.7116393
ENSG00000232638	2.224231469	2.331054004	35.51978646	4.10E-131	4.62E-129	289.0443048
ENSG00000237424	-1.057158796	5.321197588	-35.51664118	4.22E-131	4.75E-129	288.9888784
ENSG00000224731	2.238846888	2.331596406	35.50442355	4.72E-131	5.27E-129	288.9064001
ENSG00000226757	-2.637553775	3.76432508	-35.52705129	3.84E-131	4.34E-129	288.7920543
ENSG00000163888	2.478865079	4.299853123	35.45857993	7.19E-131	7.97E-129	288.5262482
ENSG00000258745	-2.097428858	3.066000092	-35.40472285	1.18E-130	1.29E-128	287.8889851
ENSG00000168874	-1.059531701	5.720902801	-35.35276941	1.90E-130	2.06E-128	287.1752344
ENSG00000277247	-2.41956622	4.142997695	-35.35152159	1.92E-130	2.08E-128	287.109538
ENSG00000188674	2.684070543	2.758693902	35.26464448	4.27E-130	4.61E-128	286.7783009
ENSG00000243243	-2.649983553	3.802614904	-35.11767081	1.65E-129	1.75E-127	285.0474003
ENSG00000144460	2.916483905	3.492797971	35.05517356	2.94E-129	3.09E-127	284.7873964
ENSG00000227471	-2.673355236	3.572995342	-35.06568768	2.67E-129	2.80E-127	284.7525744
ENSG00000224090	2.807744887	2.590368559	35.02561946	3.87E-129	4.03E-127	284.5726358
ENSG00000272954	2.349924029	3.156788645	34.99687574	5.04E-129	5.22E-127	284.196555
ENSG00000132677	3.130275657	3.098247988	34.8694726	1.64E-128	1.67E-126	283.1296232
ENSG00000267746	2.578582473	2.521590956	34.86611398	1.69E-128	1.72E-126	283.1074355
ENSG00000128253	2.88715667	3.164788259	34.86410762	1.72E-128	1.75E-126	283.0740716
ENSG00000224795	-2.40988799	3.253801106	-34.77627092	3.88E-128	3.87E-126	282.1781202
ENSG00000227392	-2.315378396	3.408095387	-34.68932359	8.68E-128	8.56E-126	281.132286
ENSG00000215589	2.130414446	2.29300285	34.65727766	1.17E-127	1.14E-125	281.0949613
ENSG00000278530	-2.483189711	4.595827844	-34.64167566	1.35E-127	1.32E-125	280.7294374
ENSG00000259048	-2.117812165	3.021461187	-34.59161728	2.15E-127	2.09E-125	280.4622802
ENSG00000148604	-2.588198658	3.675048347	-34.59630722	2.06E-127	2.00E-125	280.2783151
ENSG00000187556	2.0624332	3.83656402	34.56432705	2.77E-127	2.67E-125	280.2365001
ENSG00000165816	-1.947160636	4.36010685	-34.56535458	2.74E-127	2.65E-125	280.0320766
ENSG00000232803	-2.610226028	3.970674202	-34.55051302	3.15E-127	3.03E-125	279.7877353
ENSG00000278195	2.762112868	2.999391208	34.46917901	6.70E-127	6.34E-125	279.4325285
ENSG00000187151	-2.324854496	4.38051324	-34.44767116	8.19E-127	7.73E-125	278.8852121
ENSG00000166535	-2.775515665	4.440526629	-34.44876553	8.10E-127	7.66E-125	278.8684172
ENSG00000104413	-3.180687406	4.026062586	-34.36644462	1.74E-126	1.63E-124	278.2451336
ENSG00000164438	2.827731562	2.619633173	34.29582915	3.37E-126	3.11E-124	277.8032718
ENSG00000215165	2.31617366	2.366136582	34.22414767	6.57E-126	5.96E-124	277.1194084
ENSG00000279811	-2.887250187	4.284481988	-34.22645797	6.43E-126	5.84E-124	276.807582
ENSG00000241684	-1.044207873	5.281641339	-34.1685661	1.10E-125	9.98E-124	276.5327217
ENSG00000259275	-1.337069925	5.308016094	-34.160059	1.19E-125	1.08E-123	276.5118358
ENSG00000237289	2.228476113	4.474050975	34.10655856	1.97E-125	1.76E-123	276.0577909
ENSG00000229770	2.441971385	2.436885516	33.9023026	1.33E-124	1.16E-122	274.139675
ENSG00000235010	2.550274371	2.723813419	33.83538384	2.49E-124	2.16E-122	273.5246418
ENSG00000233622	-2.131758899	4.380736645	-33.85553663	2.06E-124	1.79E-122	273.4237303
ENSG00000237487	2.437856061	2.430675203	33.79555878	3.62E-124	3.11E-122	273.140445
ENSG00000066032	1.042587198	5.353914389	33.80553243	3.30E-124	2.84E-122	272.8366091
ENSG00000250043	2.073736954	2.250030569	33.71264788	7.89E-124	6.72E-122	272.2901941
ENSG00000261332	2.455677347	2.975207997	33.64983037	1.42E-123	1.20E-121	271.748057
ENSG00000151615	2.976555052	2.680567848	33.65116382	1.41E-123	1.19E-121	271.7300059
ENSG00000272482	-2.250306095	3.934503825	-33.6875702	9.99E-124	8.47E-122	271.7264399
ENSG00000275894	-2.519456976	3.835221467	-33.64248781	1.53E-123	1.29E-121	271.3601061
ENSG00000184368	1.531572821	4.916348136	33.60942952	2.08E-123	1.75E-121	271.337156
ENSG00000274478	-2.38406553	3.546789941	-33.6038868	2.19E-123	1.84E-121	271.0223516
ENSG00000278071	-2.120357563	4.183497252	-33.54459283	3.83E-123	3.19E-121	270.4482611
ENSG00000006432	1.027241119	5.142583571	33.51995666	4.83E-123	4.01E-121	270.3128608
ENSG00000253290	-1.751604989	2.594250884	-33.47932517	7.09E-123	5.83E-121	270.115262
ENSG00000254290	-2.134299604	3.116200735	-33.48306367	6.84E-123	5.64E-121	270.0829726
ENSG00000261346	2.597923954	2.571507198	33.44016118	1.03E-122	8.40E-121	269.8147028
ENSG00000256955	2.447929629	2.694090776	33.42185204	1.22E-122	9.96E-121	269.6390505
ENSG00000274002	2.227701254	2.356517862	33.42171069	1.22E-122	9.96E-121	269.6048398
ENSG00000111319	-2.161757414	4.916751321	-33.38344016	1.75E-122	1.42E-120	269.2074004
ENSG00000279951	2.262290253	3.000173318	33.3486455	2.43E-122	1.96E-120	268.8609802
ENSG00000248869	-2.309985417	3.18286484	-33.31951962	3.20E-122	2.57E-120	268.6023809
ENSG00000279288	2.445485736	3.259576294	33.27382344	4.93E-122	3.94E-120	268.1793534
ENSG00000134594	1.279632876	4.819953071	33.27322602	4.96E-122	3.96E-120	268.1775424
ENSG00000134760	-2.379767831	3.336950261	-33.23289424	7.25E-122	5.77E-120	267.7092771
ENSG00000179292	2.550521515	4.104431338	33.21135039	8.89E-122	7.05E-120	267.6277627
ENSG00000264727	-2.712091006	4.29860466	-33.1372282	1.79E-121	1.41E-119	266.6332353
ENSG00000178796	1.921152043	4.051046849	33.08561504	2.92E-121	2.28E-119	266.4467672
ENSG00000182223	2.254406892	2.826458448	33.00638747	6.19E-121	4.78E-119	265.6784609
ENSG00000263786	2.466412958	3.261091083	32.99838549	6.68E-121	5.15E-119	265.5840412
ENSG00000227947	-2.302711876	3.278355715	-32.98066251	7.90E-121	6.07E-119	265.3301228
ENSG00000273138	-2.273156809	3.352307092	-32.9787411	8.05E-121	6.17E-119	265.2118758
ENSG00000188573	2.077440052	4.599680435	32.92654608	1.32E-120	1.01E-118	264.9607226
ENSG00000250669	-2.844561545	3.642661208	-32.93386176	1.23E-120	9.40E-119	264.9498893
ENSG00000259107	-2.015862127	2.84833614	-32.88093052	2.04E-120	1.54E-118	264.4912167
ENSG00000172296	-1.117724347	5.328702354	-32.84901794	2.76E-120	2.08E-118	264.1014017
ENSG00000185960	-2.273185206	3.108816171	-32.83868108	3.04E-120	2.28E-118	264.0895983
ENSG00000241231	-2.546325877	3.293799939	-32.82881576	3.34E-120	2.49E-118	264.0137278
ENSG00000168631	-2.335943303	3.732606613	-32.86047362	2.47E-120	1.86E-118	263.9864311
ENSG00000146267	1.23872525	5.172341674	32.83435551	3.17E-120	2.37E-118	263.8456217
ENSG00000235034	2.181890738	3.442255621	32.81209142	3.92E-120	2.91E-118	263.7947382
ENSG00000177363	-1.006914359	5.464731712	-32.81336788	3.87E-120	2.88E-118	263.628831
ENSG00000142611	-1.187202287	5.522306696	-32.79166795	4.76E-120	3.53E-118	263.4561698
ENSG00000233642	2.534228002	2.619126918	32.70769393	1.06E-119	7.74E-118	262.888643
ENSG00000253633	2.14590162	3.294093173	32.70508548	1.08E-119	7.93E-118	262.7674052
ENSG00000233610	-2.685155622	3.926598921	-32.71731449	9.65E-120	7.08E-118	262.6944509
ENSG00000232044	3.655676827	3.431688691	32.65731297	1.71E-119	1.24E-117	262.4084645
ENSG00000273615	2.514949954	2.80932225	32.60757108	2.74E-119	1.98E-117	261.9371885
ENSG00000265415	2.307385443	2.885043921	32.60440792	2.83E-119	2.04E-117	261.8720235
ENSG00000262768	2.136242829	2.29011065	32.54192053	5.13E-119	3.69E-117	261.2666274
ENSG00000107518	1.913079647	4.492604186	32.53325491	5.57E-119	3.99E-117	261.227076
ENSG00000225053	2.239287918	2.333745131	32.53424803	5.52E-119	3.96E-117	261.2110432
ENSG00000115593	-2.507411018	3.679514509	-32.53601775	5.43E-119	3.89E-117	260.9822833
ENSG00000246430	-2.324674403	4.339767736	-32.50994985	6.96E-119	4.97E-117	260.7361513
ENSG00000204352	2.547403688	2.94833325	32.45459661	1.18E-118	8.37E-117	260.4758062
ENSG00000138772	-1.222026435	5.456709688	-32.45495667	1.18E-118	8.35E-117	260.3049629
ENSG00000115648	-1.354286395	5.373900175	-32.43279134	1.45E-118	1.03E-116	260.1814957
ENSG00000236780	2.794658905	3.259694279	32.36318968	2.83E-118	1.98E-116	259.5890524
ENSG00000276740	2.180862904	3.24697736	32.31227662	4.60E-118	3.20E-116	259.0374724
ENSG00000254109	-2.127724801	4.322198073	-32.32803936	3.96E-118	2.75E-116	259.0273017
ENSG00000256508	-2.215178675	4.163253885	-32.32885875	3.93E-118	2.73E-116	258.9797768
ENSG00000183150	1.549447767	4.476693632	32.2880259	5.80E-118	4.01E-116	258.8840116
ENSG00000225208	1.616967391	2.082855822	32.26231343	7.42E-118	5.11E-116	258.4590602
ENSG00000163254	2.640979835	2.526343626	32.2395201	9.23E-118	6.35E-116	258.4245949
ENSG00000233626	2.320323873	2.656890301	32.23329088	9.80E-118	6.73E-116	258.3616945
ENSG00000251573	2.594769372	2.765838043	32.23193358	9.92E-118	6.81E-116	258.352368
ENSG00000164142	-1.876897923	4.573425114	-32.21108466	1.21E-117	8.28E-116	258.0506262
ENSG00000225194	-1.156151668	5.040730046	-32.18637193	1.54E-117	1.05E-115	257.901083
ENSG00000267577	2.31446815	2.890178675	32.17695124	1.68E-117	1.14E-115	257.7973068
ENSG00000183695	-2.194017279	2.966416862	-32.14033835	2.39E-117	1.61E-115	257.4618723
ENSG00000151338	-1.0717091	5.150208224	-32.11641144	3.00E-117	2.02E-115	257.1847837
ENSG00000273492	2.28959548	3.276582701	32.11118674	3.16E-117	2.12E-115	257.1344278
ENSG00000151790	2.728388108	3.37845755	32.10395201	3.38E-117	2.26E-115	257.1025616
ENSG00000137561	-2.178678113	4.100429061	-32.09311868	3.75E-117	2.51E-115	256.7238373
ENSG00000237413	-2.155119193	3.134077333	-32.04482117	5.97E-117	3.96E-115	256.4660272
ENSG00000006116	2.910822029	3.078345201	32.01559973	7.90E-117	5.23E-115	256.2816342
ENSG00000169247	-1.197160871	5.419941223	-31.99804451	9.35E-117	6.16E-115	255.9437782
ENSG00000277200	1.163480996	5.06706633	31.99562654	9.57E-117	6.29E-115	255.8833718
ENSG00000184221	-2.543191508	3.725566612	-31.97005191	1.22E-116	8.02E-115	255.5994009
ENSG00000167011	2.789998432	2.898484175	31.93817669	1.66E-116	1.08E-114	255.5242233
ENSG00000282728	-2.133454727	3.286452098	-31.95180865	1.46E-116	9.50E-115	255.4260087
ENSG00000176406	2.562158933	4.168532075	31.91645745	2.05E-116	1.33E-114	255.3213099
ENSG00000130477	1.110057551	5.33773079	31.9130586	2.12E-116	1.37E-114	254.8775746
ENSG00000250421	-2.332136797	3.136756475	-31.86504475	3.36E-116	2.15E-114	254.8161176
ENSG00000267353	2.302732857	2.807865831	31.84601027	4.03E-116	2.58E-114	254.6410083
ENSG00000204091	2.447260607	2.727930609	31.84166104	4.20E-116	2.69E-114	254.6165385
ENSG00000255686	2.752615431	3.010861401	31.82531802	4.92E-116	3.13E-114	254.458944
ENSG00000175175	1.362917733	5.087680366	31.79615018	6.52E-116	4.13E-114	253.9872567
ENSG00000177108	2.833261827	3.568141351	31.77897949	7.69E-116	4.86E-114	253.9871749
ENSG00000124140	1.067283478	4.878837727	31.7761404	7.90E-116	4.99E-114	253.8608263
ENSG00000267665	2.613459149	2.55816255	31.73031513	1.23E-115	7.73E-114	253.5407801
ENSG00000160716	1.988708411	4.648946156	31.71747006	1.39E-115	8.74E-114	253.4055171
ENSG00000196970	2.325528994	2.958572422	31.71368302	1.44E-115	9.06E-114	253.3473887
ENSG00000165061	3.031686233	3.536330151	31.68030156	1.99E-115	1.24E-113	253.0479904
ENSG00000260254	2.737186112	2.758068079	31.67779262	2.04E-115	1.26E-113	253.0164846
ENSG00000236581	-2.270790284	4.051373263	-31.69597833	1.71E-115	1.07E-113	252.9224012
ENSG00000146216	2.228471609	4.548924796	31.65646684	2.50E-115	1.55E-113	252.8314699
ENSG00000253582	-1.968736551	2.883091446	-31.63758602	3.00E-115	1.85E-113	252.6045908
ENSG00000279839	-2.023850389	2.983575596	-31.59199852	4.66E-115	2.85E-113	252.1470851
ENSG00000259793	2.203023049	2.696199443	31.53238334	8.29E-115	5.01E-113	251.6217817
ENSG00000272801	-2.44744772	3.430610964	-31.52735574	8.71E-115	5.26E-113	251.4564503
ENSG00000226627	2.527020258	2.557467049	31.49251862	1.22E-114	7.35E-113	251.2546975
ENSG00000215196	2.010378865	3.301560612	31.44065883	2.01E-114	1.21E-112	250.6693261
ENSG00000186335	-3.854192866	4.352869542	-31.41411059	2.60E-114	1.56E-112	250.4380937
ENSG00000176383	1.052571079	4.984517692	31.42386061	2.37E-114	1.42E-112	250.4042835
ENSG00000228659	2.278548982	2.342599384	31.36587665	4.15E-114	2.46E-112	250.0208622
ENSG00000169469	-1.974613806	2.76664054	-31.36132585	4.34E-114	2.57E-112	249.9714871
ENSG00000278200	2.435702635	3.360015158	31.36218905	4.30E-114	2.55E-112	249.9586103
ENSG00000175318	-1.136579634	5.066936772	-31.35125558	4.78E-114	2.82E-112	249.8570436
ENSG00000158639	3.056526975	2.82229725	31.35964277	4.41E-114	2.60E-112	249.8480707
ENSG00000013293	1.525064485	4.96092343	31.29793773	8.01E-114	4.68E-112	249.2576712
ENSG00000187135	2.533911628	2.838757489	31.26861397	1.06E-113	6.17E-112	249.0933941
ENSG00000119147	-1.137345238	5.499072562	-31.28831364	8.79E-114	5.13E-112	249.0159487
ENSG00000264837	1.963592565	2.210357892	31.25800875	1.18E-113	6.82E-112	248.9280094
ENSG00000129159	2.151196581	4.355882988	31.24373836	1.35E-113	7.81E-112	248.852953
ENSG00000144648	-1.374577297	5.116307477	-31.22930057	1.56E-113	8.94E-112	248.694773
ENSG00000204065	1.203734584	5.008669283	31.20085608	2.05E-113	1.18E-111	248.2521579
ENSG00000271880	-1.015788148	5.595130157	-31.11396147	4.77E-113	2.69E-111	247.1836434
ENSG00000226508	2.609501567	3.077108328	31.05572825	8.40E-113	4.70E-111	247.0250816
ENSG00000261845	3.069761983	2.679258517	31.05591221	8.39E-113	4.70E-111	246.8974746
ENSG00000250295	-2.006044463	4.636336029	-31.04329804	9.48E-113	5.30E-111	246.8321117
ENSG00000187510	-3.065255032	3.980716963	-31.02403927	1.14E-112	6.36E-111	246.5850368
ENSG00000256725	2.269259961	2.372489321	30.98202807	1.72E-112	9.55E-111	246.3090295
ENSG00000168333	-2.311734969	3.144446244	-30.97732185	1.80E-112	9.98E-111	246.2499523
ENSG00000224259	-2.465263337	4.391345774	-30.98038933	1.75E-112	9.70E-111	246.092789
ENSG00000259433	-2.387854215	3.801382162	-30.97291584	1.88E-112	1.04E-110	245.9724087
ENSG00000260211	2.482361069	2.516543603	30.94558312	2.45E-112	1.35E-110	245.9624992
ENSG00000259439	2.96634943	3.066256952	30.94050038	2.58E-112	1.42E-110	245.8938041
ENSG00000182732	-1.565496427	5.220584845	-30.93424995	2.74E-112	1.51E-110	245.832897
ENSG00000197444	2.883072121	4.11049046	30.88067805	4.61E-112	2.52E-110	245.3204966
ENSG00000259417	-1.364756065	5.249707753	-30.8743783	4.90E-112	2.68E-110	245.2117625
ENSG00000185761	-1.363805101	5.228792101	-30.85481787	5.93E-112	3.23E-110	245.0281244
ENSG00000155052	2.528956544	2.803903551	30.84629244	6.45E-112	3.50E-110	244.9968968
ENSG00000005513	-1.155243391	5.67278443	-30.87957969	4.66E-112	2.55E-110	244.904287
ENSG00000273297	1.319896566	4.343410452	30.8141777	8.81E-112	4.77E-110	244.6799981
ENSG00000174871	1.107351036	5.174787802	30.81271661	8.94E-112	4.83E-110	244.3508904
ENSG00000227578	-2.579103376	3.593326382	-30.76672122	1.40E-111	7.53E-110	244.0745904
ENSG00000234840	-2.175511562	3.843551295	-30.77373796	1.31E-111	7.04E-110	244.0141712
ENSG00000230928	-2.04101498	3.999399494	-30.73264485	1.95E-111	1.05E-109	243.6320635
ENSG00000231754	2.511775417	2.534775748	30.69591739	2.79E-111	1.49E-109	243.5327776
ENSG00000176177	-2.641338028	4.357540168	-30.69235631	2.89E-111	1.54E-109	243.2893947
ENSG00000267886	2.318503516	2.840858704	30.67066739	3.57E-111	1.90E-109	243.280779
ENSG00000279300	2.312319482	2.654749041	30.62144786	5.78E-111	3.06E-109	242.8088948
ENSG00000258739	1.82376165	2.170317384	30.62714775	5.46E-111	2.90E-109	242.7865927
ENSG00000180432	-1.964526939	4.473544987	-30.62050588	5.83E-111	3.08E-109	242.6890099
ENSG00000272163	2.376539288	4.122463442	30.60671029	6.67E-111	3.52E-109	242.6614586
ENSG00000235885	3.236537529	3.246087318	30.59478172	7.50E-111	3.95E-109	242.5382682
ENSG00000280200	-2.615228556	4.109766833	-30.58362852	8.36E-111	4.38E-109	242.2203919
ENSG00000178171	2.635460853	4.151149531	30.54432053	1.23E-110	6.41E-109	242.0520057
ENSG00000229694	-2.282923364	3.622482942	-30.56552909	9.98E-111	5.21E-109	242.0228205
ENSG00000270578	-2.080209375	3.854589682	-30.567264	9.81E-111	5.13E-109	242.0048997
ENSG00000279427	2.348604415	2.848852643	30.51921359	1.57E-110	8.14E-109	241.8073322
ENSG00000173302	1.895833524	2.203121421	30.51629774	1.61E-110	8.37E-109	241.7247462
ENSG00000152969	1.406324701	4.785657739	30.48020612	2.30E-110	1.19E-108	241.3467179
ENSG00000276170	-1.328428797	4.852978093	-30.4444967	3.26E-110	1.67E-108	241.0835572
ENSG00000228528	2.233995662	2.341169819	30.42482339	3.95E-110	2.01E-108	240.8830522
ENSG00000172350	1.213513903	4.835845762	30.42085182	4.11E-110	2.09E-108	240.7338151
ENSG00000267226	1.744770041	3.442375004	30.40773819	4.67E-110	2.37E-108	240.6493501
ENSG00000226145	-2.618374417	3.52200289	-30.39806417	5.14E-110	2.60E-108	240.5521573
ENSG00000070526	-1.871028928	4.823637263	-30.36216474	7.30E-110	3.69E-108	240.2615325
ENSG00000269998	2.551976075	3.168941891	30.33953151	9.11E-110	4.60E-108	240.0431626
ENSG00000229700	-2.023944839	3.150727772	-30.33687672	9.35E-110	4.71E-108	239.8851631
ENSG00000173077	-2.223466048	4.035577034	-30.3368199	9.36E-110	4.71E-108	239.7956032
ENSG00000259359	-2.152095188	3.444708552	-30.29971003	1.35E-109	6.75E-108	239.4331311
ENSG00000187672	1.017073448	4.941127829	30.29486233	1.41E-109	7.07E-108	239.4290413
ENSG00000129455	-2.595022512	3.508519526	-30.2587408	2.01E-109	1.00E-107	239.193946
ENSG00000235865	-1.03564152	5.039211992	-30.25678558	2.05E-109	1.02E-107	239.1933074
ENSG00000156463	-1.871106452	4.553227878	-30.2508023	2.17E-109	1.08E-107	239.1227814
ENSG00000266200	-2.564660717	4.018203981	-30.2559923	2.07E-109	1.03E-107	239.0297562
ENSG00000092607	-1.301736232	5.408949368	-30.23380057	2.57E-109	1.27E-107	238.8566762
ENSG00000280048	-2.132589935	3.953264453	-30.23092344	2.64E-109	1.31E-107	238.7497302
ENSG00000106006	-1.950432404	4.369350495	-30.20730245	3.33E-109	1.65E-107	238.6333003
ENSG00000229246	-2.621996533	4.208859308	-30.19243563	3.86E-109	1.90E-107	238.4146734
ENSG00000186081	-2.331148504	4.50065208	-30.18020736	4.35E-109	2.14E-107	238.3570899
ENSG00000175591	-1.56024822	4.847964212	-30.15821836	5.40E-109	2.64E-107	238.2814777
ENSG00000217027	-1.649170483	4.226325067	-30.17053208	4.78E-109	2.34E-107	238.2671362
ENSG00000226390	1.73554974	2.133541235	30.14962104	5.87E-109	2.87E-107	238.1081097
ENSG00000249550	2.646442426	3.118579245	30.13874263	6.53E-109	3.18E-107	238.0883799
ENSG00000114790	-1.06769836	5.682106917	-30.17396733	4.62E-109	2.27E-107	237.9399359
ENSG00000259732	-1.940895241	3.949334321	-30.14634036	6.06E-109	2.96E-107	237.9209529
ENSG00000258708	-1.474624493	4.962479318	-30.1082146	8.82E-109	4.27E-107	237.7908771
ENSG00000203877	1.92552036	4.155675799	30.09420583	1.01E-108	4.89E-107	237.6553597
ENSG00000267395	-1.014771131	4.697735847	-30.05569366	1.48E-108	7.10E-107	237.2774924
ENSG00000253293	-1.636168599	5.091542586	-30.04671014	1.61E-108	7.74E-107	237.1846098
ENSG00000261514	2.475246013	2.916253714	30.02047754	2.09E-108	9.99E-107	236.9318861
ENSG00000221932	-2.243965239	4.803005494	-29.97686858	3.21E-108	1.53E-106	236.4546905
ENSG00000267649	1.68018158	3.937657964	29.9721022	3.36E-108	1.60E-106	236.4489339
ENSG00000130054	1.389826538	4.681344686	29.96534001	3.59E-108	1.71E-106	236.3241964
ENSG00000232906	2.599999992	2.615000624	29.93272967	4.96E-108	2.35E-106	236.0513851
ENSG00000236459	-2.138955348	3.299149091	-29.92763509	5.21E-108	2.46E-106	235.8449608
ENSG00000272189	2.191165699	2.845184991	29.9075949	6.35E-108	2.99E-106	235.8024554
ENSG00000187616	-2.458211117	3.271303555	-29.81693124	1.55E-107	7.25E-106	234.9206433
ENSG00000271078	2.334790637	2.391378177	29.81341547	1.61E-107	7.49E-106	234.8968947
ENSG00000249740	-2.048170882	3.894359261	-29.83515052	1.30E-107	6.07E-106	234.8714135
ENSG00000279017	-2.530297834	3.51299537	-29.78801917	2.06E-107	9.57E-106	234.5497838
ENSG00000173825	1.315298252	4.556922075	29.74619487	3.12E-107	1.44E-105	234.1909531
ENSG00000226644	2.172662142	2.757842468	29.7339845	3.52E-107	1.62E-105	234.1036931
ENSG00000145832	-3.595204504	4.553255312	-29.7410998	3.28E-107	1.51E-105	234.0476184
ENSG00000142235	1.252849271	4.994641274	29.69220735	5.31E-107	2.43E-105	233.5007117
ENSG00000226564	-1.246937348	4.678085249	-29.65949831	7.33E-107	3.33E-105	233.3806584
ENSG00000089356	-2.378381742	4.813215885	-29.6597188	7.32E-107	3.33E-105	233.3264337
ENSG00000205221	-3.164811669	4.920204586	-29.65420461	7.73E-107	3.51E-105	233.1985208
ENSG00000130540	2.022748825	4.747247477	29.63609577	9.24E-107	4.18E-105	233.1006283
ENSG00000162383	-1.051650135	5.257895014	-29.64602359	8.38E-107	3.80E-105	233.0817571
ENSG00000203616	-2.10396824	3.014099254	-29.59378433	1.40E-106	6.32E-105	232.7113962
ENSG00000141837	-1.076425915	5.297721688	-29.58034874	1.60E-106	7.21E-105	232.4141636
ENSG00000145888	2.272542288	2.785094843	29.529787	2.64E-106	1.18E-104	232.0995468
ENSG00000242082	2.311123605	2.68620666	29.52916076	2.66E-106	1.19E-104	232.0964948
ENSG00000144834	1.90321661	4.848540523	29.53432356	2.53E-106	1.13E-104	232.0679482
ENSG00000269332	-1.953391271	2.812404542	-29.50795778	3.28E-106	1.46E-104	231.8758064
ENSG00000196091	-2.857419989	4.272028186	-29.49916425	3.58E-106	1.58E-104	231.6343646
ENSG00000125966	1.003056584	5.330825577	29.53374297	2.54E-106	1.14E-104	231.6308838
ENSG00000236740	-2.309294182	3.736491178	-29.50176604	3.49E-106	1.55E-104	231.6229969
ENSG00000225342	-1.267945497	4.668687829	-29.47873353	4.38E-106	1.93E-104	231.5970944
ENSG00000168952	-1.352393513	5.275241557	-29.4815686	4.26E-106	1.88E-104	231.5314351
ENSG00000186564	-1.46672189	5.233338336	-29.46451305	5.04E-106	2.22E-104	231.403711
ENSG00000231590	1.790367214	2.149923671	29.42305822	7.60E-106	3.34E-104	230.9850238
ENSG00000254717	2.189422454	2.941405646	29.40140443	9.42E-106	4.13E-104	230.8046167
ENSG00000253829	-2.087816672	3.294584226	-29.39269151	1.03E-105	4.49E-104	230.5724741
ENSG00000149043	-2.243349806	4.103002209	-29.360191	1.42E-105	6.18E-104	230.2408536
ENSG00000165478	-2.134262478	4.762793091	-29.34083331	1.72E-105	7.47E-104	230.2001077
ENSG00000129451	-2.386939315	4.218234066	-29.30123957	2.54E-105	1.10E-103	229.6738462
ENSG00000251003	-1.847200594	4.487496167	-29.26888513	3.50E-105	1.51E-103	229.4630332
ENSG00000139549	-1.380652848	5.354440507	-29.25690092	3.95E-105	1.70E-103	229.2769115
ENSG00000279910	2.312448512	2.796535234	29.24187867	4.58E-105	1.97E-103	229.2557495
ENSG00000255085	1.002033538	4.743760476	29.2419031	4.58E-105	1.97E-103	229.1386868
ENSG00000184524	1.627316812	4.803669174	29.19365957	7.39E-105	3.15E-103	228.6837948
ENSG00000222033	-2.471601238	3.746387511	-29.19824196	7.07E-105	3.02E-103	228.6622836
ENSG00000236924	-2.212888759	3.498488427	-29.16095362	1.02E-104	4.34E-103	228.2726912
ENSG00000255967	-2.498841417	3.981907359	-29.15670366	1.07E-104	4.53E-103	228.238727
ENSG00000239922	-2.366593383	3.395974951	-29.14367793	1.21E-104	5.13E-103	228.191918
ENSG00000273853	-2.208008861	3.227200061	-29.13276698	1.35E-104	5.70E-103	228.1082744
ENSG00000279030	-2.194236507	4.066681733	-29.13113646	1.38E-104	5.79E-103	227.9768429
ENSG00000277797	-1.925734019	2.899148307	-29.08895434	2.09E-104	8.76E-103	227.7118038
ENSG00000106327	1.060871399	5.067166256	29.10979877	1.70E-104	7.14E-103	227.6534432
ENSG00000259218	2.027150656	2.24644025	29.07913614	2.31E-104	9.63E-103	227.6255773
ENSG00000249690	2.264077438	2.796902025	29.04703646	3.17E-104	1.32E-102	227.322721
ENSG00000270689	-1.887339873	4.366722864	-29.0322531	3.68E-104	1.52E-102	227.0875947
ENSG00000198515	-1.777417976	4.683135028	-29.02431621	3.98E-104	1.65E-102	227.0842296
ENSG00000280345	-1.78112291	2.705695876	-29.02152574	4.09E-104	1.69E-102	227.0536988
ENSG00000228966	2.437493123	2.404804199	28.97253729	6.66E-104	2.73E-102	226.5847818
ENSG00000101489	1.088557367	5.323675865	29.01513874	4.36E-104	1.80E-102	226.5123052
ENSG00000225285	-1.315997737	4.558222634	-28.93212018	9.96E-104	4.07E-102	226.1773441
ENSG00000115596	-1.175304539	5.419334888	-28.95127308	8.23E-104	3.37E-102	226.1260899
ENSG00000229797	1.856732941	2.190736447	28.92641695	1.05E-103	4.30E-102	226.0889427
ENSG00000267424	2.419223245	2.464889402	28.91748943	1.15E-103	4.70E-102	226.0358723
ENSG00000141338	-1.033062086	5.925634414	-28.99608807	5.27E-104	2.17E-102	225.9716092
ENSG00000183476	2.156730704	3.276622989	28.8811009	1.66E-103	6.73E-102	225.6496409
ENSG00000241163	1.557132819	4.241639551	28.87792727	1.71E-103	6.94E-102	225.6385895
ENSG00000263618	-2.00546169	2.854279061	-28.84445305	2.39E-103	9.66E-102	225.3079934
ENSG00000228874	-2.602220167	3.919531873	-28.81743544	3.12E-103	1.26E-101	224.8978794
ENSG00000224209	-2.149488302	3.256297329	-28.81282537	3.27E-103	1.32E-101	224.89283
ENSG00000152467	1.704229087	4.27945175	28.7882465	4.18E-103	1.68E-101	224.7445552
ENSG00000258572	-1.42030648	4.434323012	-28.77238386	4.89E-103	1.97E-101	224.5704756
ENSG00000226403	-2.140195365	4.361536182	-28.76648985	5.19E-103	2.08E-101	224.4262157
ENSG00000151303	-1.175638761	5.146356797	-28.73259398	7.28E-103	2.91E-101	224.1084324
ENSG00000009709	2.530693426	2.727521118	28.71226672	8.92E-103	3.55E-101	223.9796117
ENSG00000259644	-1.480182509	4.372991583	-28.70830015	9.28E-103	3.69E-101	223.9172404
ENSG00000177511	3.29845246	3.952002976	28.70250501	9.83E-103	3.90E-101	223.8981909
ENSG00000257918	2.084655582	3.123393978	28.6967922	1.04E-102	4.12E-101	223.8086357
ENSG00000132840	-1.223892729	5.361996486	-28.70864012	9.25E-103	3.68E-101	223.7677888
ENSG00000249092	-2.138885199	3.292392758	-28.70097468	9.98E-103	3.96E-101	223.7549743
ENSG00000236318	-2.14026377	3.201957044	-28.6859563	1.16E-102	4.59E-101	223.6640965
ENSG00000226808	-1.938425127	4.094318016	-28.67771934	1.26E-102	4.97E-101	223.5000462
ENSG00000204335	-2.637232699	4.026902235	-28.63551145	1.92E-102	7.53E-101	223.0897176
ENSG00000250215	-2.147609416	3.141810944	-28.62453983	2.14E-102	8.40E-101	223.0850472
ENSG00000268235	2.599568236	2.584644535	28.58913578	3.05E-102	1.19E-100	222.7435552
ENSG00000274378	2.309166207	2.409402387	28.57640562	3.46E-102	1.35E-100	222.6439979
ENSG00000230316	-2.206954438	3.249346264	-28.56257785	3.98E-102	1.55E-100	222.4398101
ENSG00000253541	-1.903289703	2.993061056	-28.55421627	4.32E-102	1.68E-100	222.3610936
ENSG00000115361	-2.143181638	5.126041956	-28.53648247	5.16E-102	2.00E-100	222.2461433
ENSG00000280304	-1.241885412	5.010068426	-28.5377521	5.10E-102	1.97E-100	222.2215942
ENSG00000237949	-2.661912801	4.051890198	-28.54478741	4.75E-102	1.84E-100	222.1894776
ENSG00000124107	-2.694908979	4.876811157	-28.52328017	5.89E-102	2.28E-100	222.055184
ENSG00000233483	1.911222113	2.954446395	28.49829473	7.57E-102	2.92E-100	221.8059867
ENSG00000165553	2.552495577	3.036051039	28.45595534	1.16E-101	4.43E-100	221.4424912
ENSG00000269405	3.025767075	3.002327734	28.46143819	1.09E-101	4.19E-100	221.4074517
ENSG00000255090	-1.852922332	3.982974869	-28.44408975	1.30E-101	4.97E-100	221.1568874
ENSG00000214563	-2.326623676	3.65045141	-28.42978657	1.50E-101	5.71E-100	221.0284867
ENSG00000280344	-1.737274291	2.685578521	-28.40118832	2.00E-101	7.59E-100	220.8786944
ENSG00000196167	-1.52823313	4.983575437	-28.39281419	2.17E-101	8.24E-100	220.8025521
ENSG00000167723	-1.117647096	5.451255135	-28.4177387	1.69E-101	6.44E-100	220.7519206
ENSG00000226329	-1.824767193	4.066335977	-28.40117164	2.00E-101	7.59E-100	220.7505253
ENSG00000135747	2.284561267	3.016334862	28.38061549	2.46E-101	9.30E-100	220.677351
ENSG00000268531	-2.477007845	3.665906899	-28.3733576	2.64E-101	9.99E-100	220.4933562
ENSG00000186160	-2.066194831	4.593700217	-28.35854811	3.07E-101	1.16E-99	220.4245877
ENSG00000259070	-1.4729141	4.851043998	-28.33527592	3.87E-101	1.46E-99	220.2348386
ENSG00000153822	-2.409827608	4.645130364	-28.33971497	3.70E-101	1.39E-99	220.2123464
ENSG00000257831	-2.092272537	3.664557479	-28.35125195	3.30E-101	1.24E-99	220.2075972
ENSG00000251359	-1.286464131	4.47542219	-28.33189449	4.00E-101	1.50E-99	220.1933668
ENSG00000254366	-2.248661927	3.033572279	-28.32588231	4.25E-101	1.59E-99	220.1428921
ENSG00000144227	2.332718577	2.386996262	28.3238208	4.34E-101	1.63E-99	220.1217433
ENSG00000168754	-1.581522703	4.97483768	-28.3094018	5.02E-101	1.88E-99	219.9715223
ENSG00000247993	-2.124184719	4.87250522	-28.30655924	5.16E-101	1.93E-99	219.9407592
ENSG00000228135	2.07240251	2.28923981	28.29988441	5.52E-101	2.06E-99	219.8768972
ENSG00000276633	2.174669641	3.078402232	28.29594498	5.74E-101	2.14E-99	219.8212026
ENSG00000230333	-1.211580781	4.604656686	-28.28395776	6.47E-101	2.41E-99	219.7234055
ENSG00000229108	-2.176450445	4.103282706	-28.28385128	6.48E-101	2.41E-99	219.5760447
ENSG00000082175	-1.167380696	5.157527815	-28.25737475	8.45E-101	3.13E-99	219.3499717
ENSG00000097096	-1.296820781	4.916754492	-28.23315472	1.08E-100	3.97E-99	219.1986802
ENSG00000240666	-1.689596492	2.60768523	-28.22846631	1.13E-100	4.16E-99	219.1576828
ENSG00000171695	1.937904941	3.14789544	28.16832847	2.07E-100	7.56E-99	218.5245581
ENSG00000256925	2.846841974	3.076659204	28.16092418	2.22E-100	8.14E-99	218.4729811
ENSG00000275598	-1.480896657	2.446072548	-28.13850548	2.79E-100	1.01E-98	218.2537049
ENSG00000197565	-1.88113647	4.601990572	-28.13872491	2.78E-100	1.01E-98	218.2461147
ENSG00000157680	1.1162403	5.134858784	28.15943768	2.26E-100	8.25E-99	218.1194084
ENSG00000219642	-2.228743055	3.641739358	-28.12952383	3.05E-100	1.11E-98	218.0195175
ENSG00000162344	2.572038315	2.608907167	28.10465628	3.91E-100	1.42E-98	217.8971492
ENSG00000205704	1.544042508	4.456539494	28.09995996	4.10E-100	1.49E-98	217.8396374
ENSG00000267334	2.431661715	2.5790578	28.07958661	5.04E-100	1.82E-98	217.6653933
ENSG00000130762	-1.445672431	5.369428305	-28.08935012	4.56E-100	1.65E-98	217.6351352
ENSG00000213023	2.299914027	4.268623011	28.07476981	5.29E-100	1.91E-98	217.6246299
ENSG00000182747	2.304439108	2.650904099	28.07454964	5.30E-100	1.91E-98	217.6244794
ENSG00000184697	2.079173847	2.871426955	28.07539124	5.25E-100	1.90E-98	217.6133268
ENSG00000198854	-1.539147945	2.463578375	-28.06207597	6.00E-100	2.16E-98	217.4917384
ENSG00000142700	1.967217702	2.785717231	28.05186599	6.65E-100	2.39E-98	217.3712582
ENSG00000134940	2.182324193	3.525849856	28.00957131	1.02E-99	3.64E-98	216.9651638
ENSG00000228140	1.992614109	3.229856101	28.00225562	1.10E-99	3.91E-98	216.8713305
ENSG00000203786	-1.939851842	2.827787626	-27.99209271	1.21E-99	4.32E-98	216.7959636
ENSG00000270415	-1.630675913	2.572000837	-27.98048536	1.36E-99	4.84E-98	216.6720086
ENSG00000258783	2.462762461	2.517681242	27.96777903	1.55E-99	5.49E-98	216.5421436
ENSG00000269139	2.015206359	2.844127102	27.93332096	2.19E-99	7.74E-98	216.1836653
ENSG00000170681	1.021522498	4.872888014	27.94320445	1.98E-99	7.01E-98	216.1043318
ENSG00000267919	2.056134835	2.704601502	27.92020962	2.50E-99	8.81E-98	216.0717643
ENSG00000179520	2.222928408	2.78439882	27.90965713	2.78E-99	9.78E-98	215.9722889
ENSG00000164398	1.166838887	4.932909489	27.92876858	2.29E-99	8.09E-98	215.9421594
ENSG00000165548	1.876572559	4.65188954	27.89984798	3.07E-99	1.08E-97	215.8080904
ENSG00000282440	-1.779453683	2.707341724	-27.89365119	3.27E-99	1.15E-97	215.8030394
ENSG00000203886	-1.548637025	4.335337288	-27.88995537	3.39E-99	1.19E-97	215.7339933
ENSG00000214290	-1.814192064	4.715186744	-27.87297845	4.02E-99	1.41E-97	215.5987227
ENSG00000259937	-2.250449253	3.350372826	-27.87603208	3.90E-99	1.37E-97	215.5463644
ENSG00000230524	-2.339642473	3.944988228	-27.87109346	4.10E-99	1.43E-97	215.4438305
ENSG00000198099	-2.675653508	3.73184757	-27.85214123	4.96E-99	1.73E-97	215.3157652
ENSG00000271857	-1.32399568	4.721248351	-27.83759296	5.75E-99	1.99E-97	215.2482383
ENSG00000274976	-2.138819129	3.426195788	-27.84578321	5.29E-99	1.84E-97	215.1919402
ENSG00000231749	-2.049630838	3.389520412	-27.84462073	5.35E-99	1.86E-97	215.1661315
ENSG00000225154	-2.326893114	3.122571395	-27.8206408	6.82E-99	2.36E-97	215.0788634
ENSG00000260401	-1.446693162	4.876684643	-27.801392	8.27E-99	2.86E-97	214.8784866
ENSG00000257038	-1.538244527	4.53259689	-27.78683379	9.58E-99	3.31E-97	214.729319
ENSG00000260459	-1.989544543	2.989032974	-27.76584267	1.18E-98	4.08E-97	214.5056469
ENSG00000215483	-1.882852972	3.556593241	-27.78230084	1.00E-98	3.47E-97	214.5013078
ENSG00000261295	-1.461034006	4.826812227	-27.76123937	1.24E-98	4.27E-97	214.4788098
ENSG00000281128	2.049829372	3.251356076	27.75256194	1.35E-98	4.65E-97	214.3725771
ENSG00000276663	-1.389000968	4.580953446	-27.74700257	1.43E-98	4.91E-97	214.3366776
ENSG00000245293	-2.135484576	3.637625241	-27.75965827	1.26E-98	4.33E-97	214.3064437
ENSG00000151948	1.761957923	4.554574524	27.69711807	2.37E-98	8.08E-97	213.7797122
ENSG00000175093	1.687116489	4.597747521	27.68765801	2.60E-98	8.87E-97	213.6731946
ENSG00000240204	1.496674576	4.422914583	27.68040124	2.80E-98	9.53E-97	213.6259521
ENSG00000261480	-1.892719237	3.011243192	-27.66229836	3.36E-98	1.14E-96	213.429137
ENSG00000186487	3.090971932	3.992287212	27.63945718	4.24E-98	1.43E-96	213.2565132
ENSG00000271426	-1.54049402	2.499873264	-27.63797838	4.30E-98	1.45E-96	213.2314017
ENSG00000115353	-1.56029687	5.023246888	-27.62597926	4.85E-98	1.64E-96	213.1033799
ENSG00000233208	2.251160591	2.656805782	27.61657473	5.34E-98	1.80E-96	213.0247983
ENSG00000111087	-1.257287185	5.483651877	-27.64429124	4.03E-98	1.37E-96	213.0113476
ENSG00000273923	-1.474261329	4.368728414	-27.56298163	9.17E-98	3.08E-96	212.4617427
ENSG00000273328	-1.382595124	5.004253388	-27.55916259	9.53E-98	3.20E-96	212.4167469
ENSG00000130711	2.005256617	2.69092911	27.54838313	1.06E-97	3.56E-96	212.3315679
ENSG00000251348	-1.83866425	4.139122606	-27.53797368	1.18E-97	3.95E-96	212.1326864
ENSG00000250334	-1.338165693	4.67026287	-27.51414082	1.50E-97	5.02E-96	211.9942359
ENSG00000134716	-1.047718814	5.307870369	-27.5336244	1.23E-97	4.13E-96	211.9380269
ENSG00000145248	1.69204414	4.768956619	27.51014698	1.56E-97	5.22E-96	211.8429291
ENSG00000230937	-1.595582587	2.530699353	-27.47525781	2.22E-97	7.39E-96	211.5952349
ENSG00000273301	3.082015184	3.686230425	27.4744755	2.24E-97	7.44E-96	211.5946457
ENSG00000223703	-2.174052474	3.204052349	-27.4421601	3.11E-97	1.03E-95	211.2301331
ENSG00000172867	-2.511199079	4.084660758	-27.43607645	3.31E-97	1.09E-95	211.092209
ENSG00000267260	1.71847221	4.210424547	27.41492869	4.09E-97	1.35E-95	210.9812695
ENSG00000128573	-1.696773442	5.05626553	-27.40288163	4.62E-97	1.52E-95	210.8580027
ENSG00000278952	2.070627439	3.14725697	27.40214859	4.66E-97	1.53E-95	210.8457197
ENSG00000280099	-1.319041039	4.889419843	-27.40136617	4.70E-97	1.54E-95	210.8389555
ENSG00000277504	2.074196943	2.842960012	27.39166781	5.18E-97	1.70E-95	210.7468282
ENSG00000262772	2.674267619	3.760088507	27.37228476	6.30E-97	2.06E-95	210.5633857
ENSG00000178734	-2.237741695	4.552324919	-27.35904317	7.21E-97	2.35E-95	210.3806668
ENSG00000279555	1.90194806	3.462433993	27.3452445	8.29E-97	2.70E-95	210.2753387
ENSG00000257894	-1.814437816	4.591439409	-27.33679873	9.03E-97	2.93E-95	210.1926777
ENSG00000253300	1.642623707	2.099399953	27.32278011	1.04E-96	3.37E-95	210.0164716
ENSG00000137251	-2.079606792	3.083469332	-27.31385675	1.14E-96	3.69E-95	209.9544995
ENSG00000149124	-2.677564694	3.89696872	-27.31211267	1.16E-96	3.75E-95	209.867541
ENSG00000277809	1.56476291	2.063657897	27.26353431	1.90E-96	6.12E-95	209.4075554
ENSG00000272508	-1.805003264	4.503725992	-27.23953899	2.42E-96	7.77E-95	209.2011905
ENSG00000254369	-1.720204428	4.275889058	-27.2408523	2.38E-96	7.67E-95	209.1806916
ENSG00000161681	1.190594848	5.065925203	27.24972591	2.18E-96	7.02E-95	209.0074873
ENSG00000122194	-1.889762267	4.453424228	-27.21441183	3.12E-96	9.98E-95	208.9339434
ENSG00000169258	1.39967621	5.188822371	27.23490464	2.53E-96	8.13E-95	208.8173382
ENSG00000236947	1.918411861	2.752429518	27.19705828	3.72E-96	1.19E-94	208.774133
ENSG00000280229	2.314714116	2.389584938	27.1909035	3.96E-96	1.26E-94	208.7282092
ENSG00000112175	-2.135404105	4.519141364	-27.19337788	3.86E-96	1.23E-94	208.7133435
ENSG00000163377	2.413418273	2.492430464	27.18078047	4.38E-96	1.39E-94	208.6139994
ENSG00000148488	-2.092831574	4.062451545	-27.18360568	4.26E-96	1.36E-94	208.5426785
ENSG00000279036	-1.711550184	4.529395929	-27.17161868	4.81E-96	1.53E-94	208.5237531
ENSG00000262152	2.075397011	2.869738053	27.16637944	5.07E-96	1.61E-94	208.4704489
ENSG00000167619	1.172905268	5.126640232	27.2009881	3.57E-96	1.14E-94	208.4665398
ENSG00000086506	2.065002685	3.215402002	27.16045529	5.39E-96	1.71E-94	208.4084872
ENSG00000279912	2.181151743	3.215490938	27.13967395	6.65E-96	2.10E-94	208.2040543
ENSG00000164920	-1.370554334	5.420483534	-27.15265093	5.83E-96	1.85E-94	208.1278778
ENSG00000280639	-1.428153929	4.437489891	-27.13159064	7.22E-96	2.28E-94	208.122551
ENSG00000255147	-1.764726414	2.680177766	-27.13002336	7.33E-96	2.31E-94	208.1126617
ENSG00000179869	-2.745138422	4.429904665	-27.12715422	7.55E-96	2.38E-94	207.9980692
ENSG00000267653	-3.160094313	3.974018426	-27.10452056	9.50E-96	2.98E-94	207.8300719
ENSG00000262097	-2.084639399	3.691564809	-27.11459384	8.58E-96	2.69E-94	207.8171874
ENSG00000151650	-1.119485808	5.212802961	-27.10512503	9.44E-96	2.96E-94	207.6899253
ENSG00000161249	-1.746957608	4.953347383	-27.04239545	1.78E-95	5.57E-94	207.2243542
ENSG00000231246	-1.776274063	2.84603108	-27.01598192	2.33E-95	7.26E-94	206.9377072
ENSG00000249335	2.376894636	2.484690939	27.00553832	2.59E-95	8.06E-94	206.8433792
ENSG00000152214	2.543957465	3.24306827	27.0016029	2.70E-95	8.38E-94	206.8163457
ENSG00000145087	1.576345599	4.704136843	27.0089362	2.51E-95	7.79E-94	206.778581
ENSG00000271013	2.254761559	2.794488018	26.99117893	3.00E-95	9.30E-94	206.7106319
ENSG00000105255	1.628257602	4.986728016	26.99144896	2.99E-95	9.28E-94	206.5080251
ENSG00000235478	1.68234487	3.683742633	26.96965708	3.73E-95	1.15E-93	206.4873219
ENSG00000217889	2.117580091	2.705099607	26.96408221	3.95E-95	1.22E-93	206.4359826
ENSG00000224167	1.988939953	3.532286238	26.95843273	4.19E-95	1.29E-93	206.3723655
ENSG00000184669	-1.000234122	5.037369761	-26.96533962	3.90E-95	1.21E-93	206.3310025
ENSG00000282381	2.293577117	2.398018863	26.94623089	4.74E-95	1.46E-93	206.2510273
ENSG00000151882	-1.235139351	5.091147222	-26.93496355	5.31E-95	1.63E-93	206.0535532
ENSG00000254152	-1.70995509	2.674533144	-26.9169174	6.38E-95	1.95E-93	205.9523684
ENSG00000279756	-2.128079422	3.08140042	-26.89207899	8.22E-95	2.51E-93	205.6982775
ENSG00000267778	1.89461238	3.099303518	26.89176292	8.24E-95	2.51E-93	205.674449
ENSG00000235280	1.237122359	4.26085808	26.88785474	8.58E-95	2.61E-93	205.6357358
ENSG00000092051	1.026580259	5.476001663	26.9526726	4.44E-95	1.37E-93	205.5932664
ENSG00000234961	-1.363187538	4.873872616	-26.87238863	1.00E-94	3.05E-93	205.4892021
ENSG00000274297	-1.753014306	3.996632514	-26.84662226	1.30E-94	3.96E-93	205.1386401
ENSG00000184774	1.946513622	2.874971239	26.83264903	1.50E-94	4.56E-93	205.0785123
ENSG00000214866	-2.180919779	4.018382007	-26.83960509	1.40E-94	4.25E-93	205.0648645
ENSG00000171873	-1.578457257	4.920680705	-26.818382	1.74E-94	5.27E-93	204.9481274
ENSG00000069011	-2.156231397	4.162607312	-26.80310141	2.03E-94	6.14E-93	204.7122889
ENSG00000167614	-1.153164943	5.61055748	-26.82771446	1.58E-94	4.79E-93	204.5783961
ENSG00000279289	-1.838602504	3.861270443	-26.78835027	2.36E-94	7.13E-93	204.5240456
ENSG00000164089	-3.18169935	4.083634985	-26.76632525	2.95E-94	8.90E-93	204.3918416
ENSG00000273786	2.302256882	2.396270521	26.76278148	3.06E-94	9.22E-93	204.3896458
ENSG00000279271	-1.985565967	2.900587628	-26.75625192	3.27E-94	9.84E-93	204.3279681
ENSG00000078399	-1.206211505	5.091650868	-26.74475101	3.68E-94	1.10E-92	204.1136556
ENSG00000169427	2.364141721	3.715505736	26.72609951	4.45E-94	1.33E-92	204.0227961
ENSG00000160678	-1.094615868	5.408452951	-26.75395114	3.35E-94	1.01E-92	203.975642
ENSG00000281969	-2.080758044	4.002457224	-26.73142023	4.21E-94	1.26E-92	203.9681025
ENSG00000233539	-2.089478958	3.222919393	-26.71689884	4.88E-94	1.46E-92	203.8673163
ENSG00000173452	2.963189124	3.736676882	26.70902854	5.29E-94	1.58E-92	203.8494144
ENSG00000078725	2.247658577	3.775322502	26.69010098	6.41E-94	1.91E-92	203.6574132
ENSG00000133169	1.032755176	5.520499609	26.76057543	3.13E-94	9.42E-93	203.5946386
ENSG00000234754	-1.914988999	3.059165007	-26.68823795	6.54E-94	1.94E-92	203.5894111
ENSG00000253187	-2.230040295	3.838285647	-26.6897626	6.44E-94	1.92E-92	203.540509
ENSG00000256433	-1.230070312	4.733930517	-26.67456093	7.51E-94	2.23E-92	203.4897358
ENSG00000183690	-1.384690485	4.718430126	-26.66651727	8.15E-94	2.42E-92	203.4144266
ENSG00000099617	2.705171451	3.391315179	26.65802307	8.89E-94	2.64E-92	203.3313414
ENSG00000255587	-1.729975932	4.246126598	-26.6473515	9.91E-94	2.93E-92	203.1724906
ENSG00000220694	2.010336069	2.747477809	26.63723565	1.10E-93	3.25E-92	203.1149588
ENSG00000256064	2.35043299	2.43836385	26.63476485	1.13E-93	3.33E-92	203.0842609
ENSG00000215808	-2.431913643	4.52249967	-26.63873271	1.08E-93	3.20E-92	203.0816309
ENSG00000206075	-1.918781974	3.046114984	-26.63348661	1.14E-93	3.37E-92	203.0384021
ENSG00000268496	-2.12397434	4.024440081	-26.63706655	1.10E-93	3.25E-92	203.0152363
ENSG00000234777	-1.99946707	3.088509021	-26.62777989	1.21E-93	3.57E-92	202.9925614
ENSG00000228035	-2.300129723	3.878361777	-26.62707588	1.22E-93	3.59E-92	202.9115835
ENSG00000111245	-2.799094099	4.083853557	-26.61516417	1.38E-93	4.04E-92	202.8218308
ENSG00000232878	-1.812747957	2.922445969	-26.60361873	1.55E-93	4.55E-92	202.7477572
ENSG00000105852	-1.041003272	4.905679797	-26.57797257	2.01E-93	5.88E-92	202.4553328
ENSG00000277135	-1.45428565	4.674832797	-26.57035461	2.17E-93	6.34E-92	202.4400026
ENSG00000261121	-2.980657973	4.032956902	-26.57248226	2.13E-93	6.21E-92	202.4103743
ENSG00000134020	-1.742641428	4.273366759	-26.56924066	2.20E-93	6.41E-92	202.3843985
ENSG00000066230	-1.487574975	5.235478475	-26.56641533	2.26E-93	6.59E-92	202.3021631
ENSG00000101197	-1.353457706	5.29984176	-26.55824745	2.46E-93	7.15E-92	202.1526181
ENSG00000188153	-1.059109459	5.381339676	-26.57135895	2.15E-93	6.28E-92	202.1210999
ENSG00000112214	-1.407384644	5.249623826	-26.54760683	2.74E-93	7.94E-92	202.0859381
ENSG00000271930	-2.001605782	3.238501038	-26.54011178	2.96E-93	8.57E-92	202.0422424
ENSG00000073150	1.018403311	4.966219434	26.55230689	2.61E-93	7.58E-92	201.9582782
ENSG00000149451	-1.096563069	5.793986403	-26.59272115	1.73E-93	5.06E-92	201.9551559
ENSG00000178363	-1.993665193	2.965197267	-26.5196734	3.64E-93	1.05E-91	201.9201193
ENSG00000270325	2.365766075	2.860377858	26.51594919	3.78E-93	1.09E-91	201.8826484
ENSG00000278058	-1.111595705	4.884578298	-26.51246079	3.92E-93	1.13E-91	201.804229
ENSG00000181074	-2.001016913	4.144373691	-26.50819569	4.09E-93	1.18E-91	201.7271047
ENSG00000277186	1.999753847	2.851735511	26.49598404	4.64E-93	1.34E-91	201.6707869
ENSG00000156959	2.02428642	4.661087348	26.49081063	4.89E-93	1.41E-91	201.5487977
ENSG00000176840	2.797551532	3.510490853	26.46765695	6.19E-93	1.78E-91	201.3956625
ENSG00000204033	2.126619741	2.848436737	26.46509487	6.36E-93	1.82E-91	201.3675479
ENSG00000259675	-1.733547396	2.60714559	-26.46214707	6.55E-93	1.88E-91	201.339993
ENSG00000224668	1.893596586	3.289178935	26.43152034	8.95E-93	2.55E-91	201.0135918
ENSG00000144045	1.892187358	4.521030355	26.42964021	9.13E-93	2.60E-91	200.9445339
ENSG00000273214	-2.127884621	3.838320215	-26.40740763	1.15E-92	3.26E-91	200.671607
ENSG00000273771	-1.158585557	5.218520223	-26.40007695	1.23E-92	3.51E-91	200.5272801
ENSG00000213171	2.368403499	3.114735321	26.35984795	1.86E-92	5.26E-91	200.2985355
ENSG00000234779	-1.855796339	3.641875181	-26.36985548	1.68E-92	4.76E-91	200.2629594
ENSG00000152954	3.342233023	3.914654006	26.34814095	2.10E-92	5.92E-91	200.1783776
ENSG00000134757	-1.908474299	3.00848641	-26.33758848	2.34E-92	6.58E-91	200.0458434
ENSG00000204566	-1.961877018	3.256519345	-26.3316504	2.48E-92	6.99E-91	199.9120947
ENSG00000118322	-2.488320662	4.866908203	-26.32303154	2.71E-92	7.62E-91	199.9116591
ENSG00000278905	-2.133421213	3.347448895	-26.32950987	2.54E-92	7.14E-91	199.908022
ENSG00000144847	-1.001983288	5.453992861	-26.36155595	1.83E-92	5.17E-91	199.8933726
ENSG00000135517	1.882406283	2.913359733	26.30508219	3.26E-92	9.13E-91	199.715172
ENSG00000223458	-1.951663109	2.966263485	-26.30310391	3.32E-92	9.32E-91	199.7115592
ENSG00000184611	2.196908672	3.234479513	26.30113543	3.39E-92	9.50E-91	199.69719
ENSG00000152669	-1.726284008	3.865477946	-26.30790986	3.16E-92	8.88E-91	199.6557309
ENSG00000215559	-2.404276463	4.30228068	-26.290815	3.77E-92	1.05E-90	199.5252689
ENSG00000260412	2.738383606	3.954560438	26.27377407	4.49E-92	1.25E-90	199.420682
ENSG00000187492	-1.736274791	4.110042967	-26.26601308	4.86E-92	1.36E-90	199.2741932
ENSG00000177291	2.055398245	2.640565252	26.2539854	5.49E-92	1.53E-90	199.2203192
ENSG00000198848	-1.390449243	5.385818331	-26.27445485	4.45E-92	1.25E-90	199.2202211
ENSG00000244301	-2.109524319	3.20785531	-26.25495201	5.44E-92	1.51E-90	199.1913531
ENSG00000170423	-1.832655273	2.813008705	-26.24119569	6.26E-92	1.74E-90	199.0862858
ENSG00000279029	-1.913891425	3.075174599	-26.23607846	6.59E-92	1.83E-90	198.9892675
ENSG00000231863	-1.923207221	3.051047155	-26.21790674	7.94E-92	2.20E-90	198.8163048
ENSG00000273164	2.025201053	2.752035811	26.20243231	9.30E-92	2.57E-90	198.6923173
ENSG00000063127	-1.069439752	5.059793039	-26.20621234	8.95E-92	2.48E-90	198.6087571
ENSG00000119121	-1.183087463	4.749405314	-26.17921492	1.18E-91	3.25E-90	198.4395211
ENSG00000187546	-1.617172884	4.616173621	-26.14969186	1.60E-91	4.37E-90	198.1565758
ENSG00000267452	2.144907621	2.656389332	26.14975365	1.59E-91	4.36E-90	198.1558048
ENSG00000251493	-1.484381101	5.390738325	-26.15630043	1.49E-91	4.09E-90	198.0406455
ENSG00000196132	3.524568899	3.802182145	26.1323682	1.90E-91	5.20E-90	197.9759641
ENSG00000226496	-1.554853116	4.277026425	-26.13358031	1.88E-91	5.14E-90	197.9671177
ENSG00000255986	-2.679215815	3.644824902	-26.10151983	2.61E-91	7.10E-90	197.6379936
ENSG00000124343	-1.625002287	4.858509688	-26.09964512	2.66E-91	7.23E-90	197.6376658
ENSG00000168081	2.239847408	2.93979933	26.09623717	2.76E-91	7.49E-90	197.6108408
ENSG00000275149	-1.631012326	4.709330078	-26.08929519	2.96E-91	8.03E-90	197.5397769
ENSG00000139874	-1.833063277	4.624166117	-26.07439654	3.45E-91	9.35E-90	197.3855534
ENSG00000258507	1.629328604	2.090974475	26.07220463	3.53E-91	9.55E-90	197.3366734
ENSG00000127561	1.54200201	4.927915271	26.08136178	3.21E-91	8.71E-90	197.2446309
ENSG00000101938	-1.146859223	5.79126995	-26.12403079	2.07E-91	5.65E-90	197.1995965
ENSG00000260810	1.945150161	3.19364657	26.03671979	5.07E-91	1.37E-89	196.9914081
ENSG00000108823	-1.156546507	5.090129226	-26.04497279	4.66E-91	1.26E-89	196.9648146
ENSG00000221870	-2.06840619	4.255638451	-26.02853528	5.51E-91	1.49E-89	196.8631602
ENSG00000004846	-2.434252691	3.966644895	-26.03010426	5.43E-91	1.47E-89	196.8558436
ENSG00000258498	-1.141711716	5.574133536	-26.06727908	3.71E-91	1.00E-89	196.8449126
ENSG00000187952	-2.088763436	3.671066615	-26.01679012	6.22E-91	1.68E-89	196.6939793
ENSG00000250906	-1.86553667	3.761408622	-26.01065057	6.62E-91	1.78E-89	196.6210265
ENSG00000165462	4.185607063	3.544052924	25.99990245	7.39E-91	1.99E-89	196.4953723
ENSG00000260163	1.59364189	3.579889026	25.98638842	8.49E-91	2.28E-89	196.4834864
ENSG00000241697	2.499976575	4.152707139	25.98435794	8.67E-91	2.33E-89	196.4605436
ENSG00000110723	-1.086960923	5.098842	-25.97799682	9.25E-91	2.48E-89	196.2560997
ENSG00000266411	1.963449061	3.05146426	25.96246168	1.09E-90	2.90E-89	196.2312403
ENSG00000011332	1.685567371	4.711150631	25.94948382	1.24E-90	3.31E-89	195.9846884
ENSG00000271593	-2.105232747	3.243997051	-25.92309683	1.62E-90	4.32E-89	195.7931479
ENSG00000177627	-1.948263175	3.766442917	-25.91941716	1.69E-90	4.49E-89	195.6954879
ENSG00000225465	1.109273218	4.953792654	25.92440297	1.60E-90	4.27E-89	195.5611751
ENSG00000236751	-1.97885844	3.143536462	-25.89043628	2.27E-90	6.01E-89	195.4597556
ENSG00000197882	-2.050523681	3.5331501	-25.87475624	2.67E-90	7.05E-89	195.2462748
ENSG00000265262	2.217842109	2.556793675	25.85116188	3.40E-90	8.95E-89	195.0983222
ENSG00000212743	-1.017602979	4.548840916	-25.84182584	3.74E-90	9.83E-89	195.0058116
ENSG00000167780	-1.742799676	4.410519266	-25.84191911	3.73E-90	9.83E-89	194.9981489
ENSG00000259616	-2.013757699	2.955069872	-25.83841775	3.87E-90	1.02E-88	194.9767492
ENSG00000243069	-2.286303795	4.706510665	-25.83608287	3.96E-90	1.04E-88	194.9413596
ENSG00000240045	-2.147588666	3.146369459	-25.83292388	4.10E-90	1.07E-88	194.9133086
ENSG00000129151	-2.024005816	3.885628084	-25.83852412	3.87E-90	1.02E-88	194.8831657
ENSG00000178636	-1.985882886	3.498945884	-25.83349955	4.07E-90	1.07E-88	194.8196909
ENSG00000275024	-2.398534205	4.267620007	-25.82769829	4.32E-90	1.13E-88	194.8049049
ENSG00000144285	2.156072249	3.781353756	25.82113163	4.62E-90	1.21E-88	194.7998248
ENSG00000137441	-1.965064974	5.300455419	-25.81966317	4.69E-90	1.23E-88	194.7383168
ENSG00000163009	2.483890277	3.215885941	25.81422095	4.96E-90	1.30E-88	194.7290387
ENSG00000204403	-1.354446938	4.520383095	-25.81024952	5.17E-90	1.35E-88	194.6889499
ENSG00000271826	-1.988568389	3.687311204	-25.81156559	5.10E-90	1.33E-88	194.5944843
ENSG00000163207	-1.862610818	2.861109941	-25.79746339	5.89E-90	1.53E-88	194.554626
ENSG00000226087	2.308471342	2.5580957	25.79869838	5.82E-90	1.51E-88	194.5522842
ENSG00000258573	2.224538697	2.32482	25.79040477	6.34E-90	1.64E-88	194.4819443
ENSG00000167768	-2.402947774	4.452654362	-25.78974577	6.38E-90	1.65E-88	194.4349394
ENSG00000245526	-2.231695392	4.582369057	-25.77887953	7.13E-90	1.85E-88	194.3475267
ENSG00000156219	-2.380463744	4.879385347	-25.77506514	7.42E-90	1.92E-88	194.3256976
ENSG00000227486	-1.293198191	4.448173512	-25.74616104	9.98E-90	2.57E-88	194.033024
ENSG00000172023	-2.085735069	2.840993467	-25.74334366	1.03E-89	2.64E-88	193.9951502
ENSG00000140090	-1.340264613	5.33041494	-25.75071351	9.52E-90	2.46E-88	193.8756929
ENSG00000253642	2.26685441	2.407569079	25.71385334	1.39E-89	3.57E-88	193.6914849
ENSG00000137204	2.044268716	3.366343952	25.70898885	1.46E-89	3.76E-88	193.6497547
ENSG00000167755	-2.901886427	4.170352226	-25.70141133	1.58E-89	4.06E-88	193.5231898
ENSG00000160862	-2.204568633	5.196166253	-25.69495566	1.69E-89	4.33E-88	193.4963707
ENSG00000197421	2.346764679	3.0552127	25.68923556	1.79E-89	4.59E-88	193.4504315
ENSG00000156920	-2.150710444	3.314504353	-25.68479361	1.87E-89	4.80E-88	193.350564
ENSG00000054179	-1.678818701	5.286020519	-25.67504205	2.07E-89	5.30E-88	193.213224
ENSG00000228206	1.784067611	2.168430648	25.65520082	2.54E-89	6.48E-88	193.0932154
ENSG00000230873	2.080949165	3.002553177	25.64689916	2.77E-89	7.04E-88	193.0112427
ENSG00000084628	2.152499449	4.613714281	25.65055483	2.66E-89	6.78E-88	192.9728424
ENSG00000281852	-1.142578162	5.086807611	-25.62545859	3.45E-89	8.76E-88	192.6638221
ENSG00000139364	-1.012058767	5.607346056	-25.65618435	2.51E-89	6.42E-88	192.5232454
ENSG00000279619	-1.611082915	4.461556113	-25.57534951	5.77E-89	1.46E-87	192.2800602
ENSG00000261996	1.858780789	3.144501579	25.56263168	6.57E-89	1.66E-87	192.1394577
ENSG00000224468	-1.874848999	3.120074775	-25.56341785	6.52E-89	1.65E-87	192.0957548
ENSG00000131187	1.423989805	4.717515323	25.57077759	6.05E-89	1.53E-87	192.0791364
ENSG00000260549	-1.01913366	5.029914685	-25.56615722	6.34E-89	1.60E-87	192.0512655
ENSG00000179256	-1.022584955	5.118116975	-25.54519295	7.87E-89	1.98E-87	191.7878213
ENSG00000183317	1.176609995	5.060180546	25.54435906	7.93E-89	2.00E-87	191.5993422
ENSG00000183032	-1.971913856	3.97600873	-25.51330518	1.09E-88	2.74E-87	191.5702527
ENSG00000178473	2.421653307	2.437918373	25.5018052	1.23E-88	3.08E-87	191.5023716
ENSG00000279662	-1.376548375	4.785203402	-25.46570075	1.78E-88	4.44E-87	191.1414692
ENSG00000104537	-2.115252206	3.474040521	-25.46207413	1.85E-88	4.61E-87	191.0444389
ENSG00000111732	-2.209770147	3.77965295	-25.45787765	1.93E-88	4.81E-87	190.9991092
ENSG00000262904	1.887110362	2.97765886	25.43634235	2.41E-88	5.98E-87	190.8438362
ENSG00000175229	1.952338233	4.128303268	25.43631348	2.41E-88	5.98E-87	190.8393996
ENSG00000232983	1.835479909	2.187218666	25.4345258	2.46E-88	6.09E-87	190.8354154
ENSG00000077152	1.003397975	5.171640234	25.4730333	1.65E-88	4.12E-87	190.7425907
ENSG00000237390	2.32244342	2.417825762	25.4238521	2.74E-88	6.78E-87	190.7123041
ENSG00000150361	2.340291412	2.617127831	25.42033838	2.84E-88	7.02E-87	190.669582
ENSG00000197301	-1.810440907	4.48857557	-25.41144738	3.11E-88	7.69E-87	190.5964072
ENSG00000234589	1.972642517	2.85446524	25.41130882	3.12E-88	7.69E-87	190.5950093
ENSG00000233175	1.34495601	4.761195613	25.41282472	3.07E-88	7.58E-87	190.4329524
ENSG00000118729	-1.075463126	5.253611833	-25.41967783	2.86E-88	7.07E-87	190.4276551
ENSG00000255693	2.103604884	3.210406478	25.38388973	4.14E-88	1.02E-86	190.3180539
ENSG00000162643	-1.959437639	4.160829533	-25.38116662	4.25E-88	1.05E-86	190.2407524
ENSG00000183908	2.925853553	3.985414275	25.37622858	4.47E-88	1.10E-86	190.2365186
ENSG00000270030	-1.862470098	3.557746167	-25.36741546	4.90E-88	1.20E-86	190.0449107
ENSG00000263433	1.689329416	2.113649179	25.35732691	5.44E-88	1.33E-86	190.032653
ENSG00000236674	-1.73307598	2.798865952	-25.34474801	6.19E-88	1.51E-86	189.911269
ENSG00000259993	1.94873131	2.231248947	25.34038175	6.47E-88	1.58E-86	189.8732732
ENSG00000158246	-1.061467286	5.189790521	-25.33912235	6.56E-88	1.60E-86	189.6363866
ENSG00000167644	-1.863747219	4.954800731	-25.31564982	8.35E-88	2.03E-86	189.6080093
ENSG00000120903	1.993483282	2.713910693	25.30105453	9.70E-88	2.36E-86	189.469545
ENSG00000226040	2.032967821	3.367091582	25.29916157	9.90E-88	2.40E-86	189.4487864
ENSG00000138356	-1.159161902	5.657896206	-25.35153515	5.77E-88	1.41E-86	189.4180371
ENSG00000260947	1.121989353	4.834315072	25.30306227	9.51E-88	2.31E-86	189.2493359
ENSG00000229092	1.800723469	2.161692401	25.27204787	1.31E-87	3.17E-86	189.1660342
ENSG00000277639	-1.779392244	4.575267835	-25.26808762	1.36E-87	3.30E-86	189.1302744
ENSG00000257501	-2.334264575	3.867384816	-25.27045393	1.33E-87	3.22E-86	189.0882763
ENSG00000259425	2.004345477	3.136364391	25.25363267	1.58E-87	3.81E-86	188.9775437
ENSG00000187017	-1.189374556	5.149021047	-25.26732739	1.37E-87	3.32E-86	188.9624358
ENSG00000105357	-2.00800749	5.262271752	-25.25092587	1.63E-87	3.92E-86	188.9125092
ENSG00000259609	2.231185963	2.378711309	25.23939633	1.83E-87	4.40E-86	188.8253718
ENSG00000255100	-1.8245231	3.710974339	-25.24267067	1.77E-87	4.26E-86	188.7720343
ENSG00000167414	2.188712622	2.749430991	25.21862534	2.27E-87	5.44E-86	188.6187282
ENSG00000130876	-1.599704647	4.713951959	-25.21864658	2.27E-87	5.44E-86	188.6186021
ENSG00000187758	-2.116783757	3.948678663	-25.20887264	2.51E-87	6.00E-86	188.451552
ENSG00000101230	-1.378504289	5.218341173	-25.21509513	2.35E-87	5.64E-86	188.4419361
ENSG00000164175	1.684108784	3.630963568	25.19804305	2.81E-87	6.70E-86	188.411023
ENSG00000250343	-1.461434856	4.659174322	-25.19169735	3.00E-87	7.14E-86	188.3411308
ENSG00000266357	1.769914809	2.151096047	25.17944251	3.40E-87	8.10E-86	188.2133691
ENSG00000230084	-1.120880923	4.46104724	-25.16295313	4.03E-87	9.57E-86	188.0488811
ENSG00000000005	-2.177727934	4.313505679	-25.16215906	4.06E-87	9.64E-86	188.0048243
ENSG00000124260	2.689174948	2.654660751	25.16634051	3.89E-87	9.25E-86	187.9780235
ENSG00000249307	-1.637448654	5.104979767	-25.14574886	4.81E-87	1.14E-85	187.8175267
ENSG00000258072	2.251348343	2.523492622	25.12464376	5.98E-87	1.41E-85	187.6385096
ENSG00000269888	-2.360803602	3.763049088	-25.12693835	5.84E-87	1.38E-85	187.6213182
ENSG00000226312	-1.228210033	4.422615007	-25.10867417	7.05E-87	1.67E-85	187.4926341
ENSG00000143536	-2.218604538	2.997249822	-25.10582721	7.26E-87	1.71E-85	187.4509663
ENSG00000278893	-1.518112962	4.147330542	-25.10022133	7.69E-87	1.82E-85	187.3776783
ENSG00000259946	2.33129123	3.678636891	25.09564497	8.07E-87	1.90E-85	187.3570273
ENSG00000227363	-2.198477174	4.306644498	-25.08339383	9.15E-87	2.15E-85	187.1947343
ENSG00000141738	-1.397480582	4.42706301	-25.07802688	9.67E-87	2.27E-85	187.1773023
ENSG00000228649	-1.238679592	4.786708023	-25.07396247	1.01E-86	2.37E-85	187.1029802
ENSG00000273514	2.096960291	2.907283882	25.0675933	1.08E-86	2.53E-85	187.0688765
ENSG00000241313	-1.704785861	3.929891163	-25.07281278	1.02E-86	2.40E-85	187.0550573
ENSG00000280241	-2.066283968	3.574798825	-25.07252964	1.02E-86	2.40E-85	187.0415596
ENSG00000274825	2.338867155	2.483364514	25.05721119	1.20E-86	2.81E-85	186.9347832
ENSG00000171658	-2.086746392	4.15187563	-25.05018075	1.29E-86	3.01E-85	186.8415212
ENSG00000275713	2.206121621	2.958546608	25.04150342	1.41E-86	3.28E-85	186.8018105
ENSG00000204687	-1.896790255	2.813271914	-25.03474713	1.51E-86	3.52E-85	186.731621
ENSG00000230587	-1.619560154	4.310871167	-25.03419652	1.52E-86	3.54E-85	186.7147666
ENSG00000272942	1.952549622	3.359295484	25.03268861	1.54E-86	3.59E-85	186.7092948
ENSG00000174521	1.872307828	4.776652566	25.04378714	1.38E-86	3.21E-85	186.6741491
ENSG00000234471	-1.496165428	2.464079674	-25.0143796	1.87E-86	4.33E-85	186.5227245
ENSG00000266524	-1.04762002	5.41243805	-25.05264513	1.26E-86	2.94E-85	186.5108046
ENSG00000249487	2.11279792	2.94294528	25.00812597	1.99E-86	4.61E-85	186.4571683
ENSG00000265126	2.014619364	2.568917334	24.99859848	2.20E-86	5.07E-85	186.3580807
ENSG00000136698	2.422206198	2.604401754	25.00093608	2.14E-86	4.96E-85	186.3394316
ENSG00000227959	-1.716616889	3.489302296	-25.0065508	2.02E-86	4.68E-85	186.3355932
ENSG00000181800	-1.604639413	4.705557581	-24.98525756	2.52E-86	5.82E-85	186.2179245
ENSG00000277737	-2.072202624	4.621110421	-24.97338435	2.85E-86	6.57E-85	186.0969655
ENSG00000185985	-1.151847879	5.484870776	-25.01017838	1.95E-86	4.52E-85	186.0589203
ENSG00000144550	1.466811173	4.32763045	24.97275292	2.87E-86	6.61E-85	186.0282662
ENSG00000244738	-1.665222602	2.71505966	-24.96242214	3.19E-86	7.34E-85	185.9854344
ENSG00000115705	-1.194029123	5.206790735	-24.98015991	2.66E-86	6.13E-85	185.9714964
ENSG00000215018	-1.038814983	5.696591083	-25.02600386	1.65E-86	3.85E-85	185.9496233
ENSG00000169562	-3.55126076	4.369350597	-24.95205091	3.55E-86	8.15E-85	185.8656806
ENSG00000104055	-1.92878962	3.163656259	-24.9520935	3.55E-86	8.15E-85	185.8309308
ENSG00000164695	-1.460467104	4.599467653	-24.93993201	4.02E-86	9.22E-85	185.7533062
ENSG00000274654	-1.859822067	3.734635301	-24.94578461	3.79E-86	8.69E-85	185.730295
ENSG00000276107	-1.528827458	4.853812405	-24.93748041	4.13E-86	9.45E-85	185.7080546
ENSG00000261046	2.17145631	2.307613188	24.92892503	4.51E-86	1.03E-84	185.6370471
ENSG00000264968	-1.861697871	3.111137976	-24.93195733	4.37E-86	9.99E-85	185.6226504
ENSG00000270977	2.431588746	3.160224152	24.91976796	4.96E-86	1.13E-84	185.5464497
ENSG00000279417	2.155023624	2.882342839	24.91799047	5.05E-86	1.15E-84	185.5305017
ENSG00000231460	2.112224233	2.324618405	24.91666709	5.12E-86	1.17E-84	185.5116687
ENSG00000162105	1.052341167	5.198008602	24.96172047	3.21E-86	7.40E-85	185.4587374
ENSG00000240058	-1.502521697	2.479712731	-24.90877489	5.55E-86	1.26E-84	185.4356186
ENSG00000179270	-1.945253705	4.236742777	-24.90624703	5.70E-86	1.30E-84	185.3769187
ENSG00000272144	-1.165072792	4.56936394	-24.89540199	6.38E-86	1.45E-84	185.2885638
ENSG00000280953	2.054704495	3.034079581	24.86809055	8.45E-86	1.92E-84	185.0141581
ENSG00000189292	-1.0111374	5.334354377	-24.86818606	8.45E-86	1.92E-84	184.6557833
ENSG00000232784	2.23171657	2.401071602	24.81611857	1.45E-85	3.26E-84	184.4650854
ENSG00000280660	-2.343006859	3.83985881	-24.81062967	1.53E-85	3.45E-84	184.368742
ENSG00000169684	1.202288259	4.958830718	24.82246806	1.35E-85	3.06E-84	184.2303059
ENSG00000008394	-1.274076643	5.45871659	-24.80626159	1.60E-85	3.61E-84	184.0293473
ENSG00000162365	-2.158110611	3.980361973	-24.76175753	2.54E-85	5.69E-84	183.8630482
ENSG00000256968	-1.815132797	3.186013419	-24.7437952	3.06E-85	6.83E-84	183.6654297
ENSG00000147570	2.098523706	3.05527562	24.73703738	3.28E-85	7.33E-84	183.665104
ENSG00000279667	1.770128139	3.4960091	24.72033888	3.90E-85	8.69E-84	183.4930857
ENSG00000267372	1.544110338	4.229500226	24.71807168	3.99E-85	8.89E-84	183.4212045
ENSG00000196196	-1.283591246	4.96208066	-24.71614022	4.07E-85	9.06E-84	183.3755502
ENSG00000173673	1.315229608	1.976486835	24.69530464	5.05E-85	1.12E-83	183.2040915
ENSG00000128165	1.742887269	3.998528198	24.68933938	5.37E-85	1.19E-83	183.1588759
ENSG00000269968	2.304919818	3.258870683	24.67281649	6.37E-85	1.41E-83	183.0030031
ENSG00000228820	1.771610941	2.154408186	24.66989134	6.56E-85	1.45E-83	182.9700304
ENSG00000275322	-1.428341107	4.399783326	-24.66641484	6.80E-85	1.51E-83	182.9375524
ENSG00000165072	-1.105155256	5.510910959	-24.71238563	4.23E-85	9.42E-84	182.9362237
ENSG00000227644	-2.241636518	3.602873163	-24.66121779	7.18E-85	1.59E-83	182.830887
ENSG00000238283	2.352303857	2.474715669	24.65603993	7.58E-85	1.67E-83	182.7982466
ENSG00000153446	-1.36843907	5.19561681	-24.66377126	6.99E-85	1.55E-83	182.7599025
ENSG00000074276	1.306919167	4.390763788	24.65315835	7.81E-85	1.72E-83	182.7124591
ENSG00000148408	1.958865364	4.833608177	24.65863279	7.38E-85	1.63E-83	182.6887069
ENSG00000186847	-3.053301465	4.679374718	-24.64382492	8.60E-85	1.90E-83	182.6748891
ENSG00000109991	3.51804398	3.474154241	24.64225876	8.74E-85	1.93E-83	182.6448825
ENSG00000183248	2.063457186	4.657369667	24.63136786	9.78E-85	2.16E-83	182.4596661
ENSG00000226622	-2.015634179	3.036999708	-24.61159451	1.20E-84	2.64E-83	182.370797
ENSG00000114854	-1.57601658	5.391407663	-24.62485373	1.05E-84	2.30E-83	182.3171651
ENSG00000139304	-1.832392026	4.624685337	-24.60544268	1.28E-84	2.80E-83	182.3087791
ENSG00000203987	2.140417794	2.461474628	24.59271772	1.46E-84	3.19E-83	182.1650402
ENSG00000152463	-1.869395064	4.566653641	-24.5902442	1.50E-84	3.27E-83	182.1513181
ENSG00000055732	-1.768198437	5.064554597	-24.59022778	1.50E-84	3.27E-83	182.1107898
ENSG00000272798	2.04554612	2.640201479	24.58549658	1.57E-84	3.43E-83	182.0999816
ENSG00000233608	-1.237429087	5.201794673	-24.60355226	1.30E-84	2.86E-83	182.0968706
ENSG00000219102	1.668802887	3.4799149	24.57300978	1.79E-84	3.90E-83	181.9725426
ENSG00000101440	-1.604656368	4.378263081	-24.56181071	2.01E-84	4.38E-83	181.8554975
ENSG00000235641	-1.684815582	3.957994407	-24.55833385	2.08E-84	4.53E-83	181.770079
ENSG00000281491	1.820863016	2.995358562	24.5316569	2.75E-84	5.96E-83	181.5375219
ENSG00000065609	1.385787409	5.249809474	24.56761579	1.89E-84	4.12E-83	181.4261669
ENSG00000267541	1.932583874	2.710849672	24.51450846	3.28E-84	7.10E-83	181.3701971
ENSG00000260420	2.161098971	2.457747353	24.51548307	3.25E-84	7.03E-83	181.3646716
ENSG00000273209	-1.955948004	4.033287695	-24.51663494	3.21E-84	6.95E-83	181.3441679
ENSG00000106511	-1.145599758	5.624817675	-24.56117776	2.02E-84	4.40E-83	181.2801203
ENSG00000170786	-2.07582023	3.446494414	-24.49614064	3.97E-84	8.58E-83	181.1236064
ENSG00000189001	-1.960136487	4.021595237	-24.48577781	4.42E-84	9.54E-83	181.0250121
ENSG00000266964	-1.139537024	5.705735576	-24.51677624	3.20E-84	6.94E-83	180.735715
ENSG00000237061	-2.15987952	3.52291687	-24.4564976	5.98E-84	1.28E-82	180.7184902
ENSG00000242068	-1.634938182	2.745724333	-24.44398397	6.81E-84	1.46E-82	180.6370172
ENSG00000259803	-1.658468188	4.159016461	-24.44042706	7.07E-84	1.51E-82	180.5819405
ENSG00000185269	2.599370732	3.651952433	24.42257424	8.50E-84	1.82E-82	180.414114
ENSG00000265254	1.447619323	3.618003136	24.37418347	1.40E-83	2.98E-82	179.9206148
ENSG00000185652	-1.219632766	4.830933445	-24.36290248	1.58E-83	3.35E-82	179.7501444
ENSG00000168079	-2.240442672	5.344732211	-24.35591202	1.70E-83	3.60E-82	179.6875142
ENSG00000170477	-2.687341324	3.428401446	-24.35247983	1.76E-83	3.73E-82	179.6789822
ENSG00000164303	-1.273433216	5.371418341	-24.36486423	1.55E-83	3.28E-82	179.5279196
ENSG00000236857	-1.846196702	2.940593987	-24.33360847	2.14E-83	4.52E-82	179.4959981
ENSG00000135378	-1.455457504	5.368065875	-24.33433623	2.12E-83	4.48E-82	179.2852849
ENSG00000281106	1.255738099	4.272475865	24.3068211	2.82E-83	5.94E-82	179.156987
ENSG00000229754	2.298936351	3.66391513	24.2995261	3.05E-83	6.40E-82	179.1445859
ENSG00000228804	-2.013326708	3.286105451	-24.30312107	2.93E-83	6.17E-82	179.1409546
ENSG00000104112	1.829883083	4.965331018	24.31073548	2.71E-83	5.71E-82	179.0270503
ENSG00000156510	-1.79092798	4.959585083	-24.28621812	3.50E-83	7.33E-82	178.9848727
ENSG00000183632	2.608793099	3.289403168	24.27854222	3.79E-83	7.93E-82	178.922062
ENSG00000079841	1.20226121	4.880187066	24.3012254	2.99E-83	6.29E-82	178.8811929
ENSG00000276386	-1.458340678	4.400434062	-24.27170385	4.06E-83	8.50E-82	178.8615777
ENSG00000154639	1.009851828	5.201514404	24.32085196	2.44E-83	5.15E-82	178.8126248
ENSG00000163357	-1.725483094	4.048640256	-24.27045491	4.12E-83	8.61E-82	178.8122957
ENSG00000240405	-1.76399126	2.82288506	-24.26573935	4.32E-83	9.04E-82	178.7988892
ENSG00000197813	-1.458811239	4.211031987	-24.25214085	4.98E-83	1.04E-81	178.650692
ENSG00000271075	-2.009387971	3.878366592	-24.25028957	5.08E-83	1.06E-81	178.5851279
ENSG00000258334	2.107686272	4.167464401	24.24491611	5.37E-83	1.12E-81	178.5507057
ENSG00000261011	-1.383210882	5.174666029	-24.25246394	4.96E-83	1.03E-81	178.5168081
ENSG00000255328	-1.785631291	3.83529574	-24.23515861	5.94E-83	1.23E-81	178.4231365
ENSG00000156150	2.536145592	2.61156168	24.23568284	5.91E-83	1.23E-81	178.4058924
ENSG00000177182	1.264816845	4.682935416	24.22373678	6.69E-83	1.39E-81	178.1758298
ENSG00000273825	2.618526439	2.849896895	24.20419231	8.19E-83	1.69E-81	178.0774871
ENSG00000237773	-1.571432336	4.042212425	-24.18804131	9.68E-83	2.00E-81	177.9656434
ENSG00000256581	2.173971359	2.370206115	24.18184535	1.03E-82	2.13E-81	177.915816
ENSG00000165379	-1.162860643	5.089902378	-24.19078943	9.41E-83	1.95E-81	177.8608716
ENSG00000254447	-2.039154721	3.136523173	-24.16647382	1.21E-82	2.50E-81	177.7642584
ENSG00000170262	-2.740087951	3.893043856	-24.16753337	1.20E-82	2.47E-81	177.7638664
ENSG00000186472	1.185295506	5.240920548	24.21598066	7.25E-83	1.50E-81	177.7330422
ENSG00000261625	-1.281234935	4.592850617	-24.16361287	1.25E-82	2.57E-81	177.7304684
ENSG00000237343	1.795139746	3.357143942	24.16013601	1.29E-82	2.66E-81	177.7065545
ENSG00000250838	1.502815538	2.045242765	24.15546819	1.36E-82	2.80E-81	177.644965
ENSG00000220891	1.870132708	2.197186055	24.15296524	1.39E-82	2.87E-81	177.6334879
ENSG00000272372	1.834023215	3.704671173	24.1489585	1.45E-82	2.99E-81	177.5891645
ENSG00000232456	2.023556338	3.06399078	24.14092109	1.58E-82	3.24E-81	177.5082203
ENSG00000105996	-1.065218747	4.822655137	-24.14616131	1.50E-82	3.07E-81	177.487947
ENSG00000145283	-1.390402141	4.499016861	-24.13334991	1.71E-82	3.51E-81	177.4273959
ENSG00000263612	1.763859317	3.77389602	24.12371987	1.89E-82	3.87E-81	177.3259109
ENSG00000150051	-2.025874009	4.326994826	-24.12414501	1.88E-82	3.85E-81	177.3191979
ENSG00000262481	-1.334432151	4.547014671	-24.10694589	2.25E-82	4.59E-81	177.1495978
ENSG00000137869	-2.100090346	4.840662831	-24.09599555	2.52E-82	5.14E-81	177.0404996
ENSG00000267385	-2.112104822	3.943908618	-24.09946177	2.43E-82	4.96E-81	177.033508
ENSG00000112077	-2.47850929	3.891418308	-24.09457086	2.56E-82	5.21E-81	176.9946436
ENSG00000215450	-1.442735654	2.463364989	-24.08405319	2.85E-82	5.80E-81	176.9200151
ENSG00000225422	-1.226535628	4.455903475	-24.0791471	3.00E-82	6.10E-81	176.8651514
ENSG00000133067	-1.325715926	4.606001817	-24.07928011	3.00E-82	6.10E-81	176.8574948
ENSG00000223401	-1.736434569	4.081879106	-24.0637727	3.52E-82	7.14E-81	176.6809472
ENSG00000255201	-1.095645508	4.720161848	-24.06467725	3.49E-82	7.08E-81	176.6737453
ENSG00000185294	2.148877211	2.512483112	24.06185257	3.59E-82	7.28E-81	176.6722855
ENSG00000168427	-1.041550758	4.863263922	-24.06453692	3.49E-82	7.09E-81	176.6239754
ENSG00000197826	-1.952518513	3.205438139	-24.0486659	4.12E-82	8.34E-81	176.5165981
ENSG00000175766	2.290805504	2.449165407	24.04717757	4.18E-82	8.47E-81	176.5061186
ENSG00000180828	-1.079663314	5.091728316	-24.05834197	3.72E-82	7.55E-81	176.4632334
ENSG00000265962	1.878674315	2.778323086	24.02558206	5.23E-82	1.06E-80	176.3137707
ENSG00000282564	2.066210296	2.311055759	24.02547084	5.24E-82	1.06E-80	176.3055578
ENSG00000223812	2.363147858	2.803784427	24.02743563	5.13E-82	1.04E-80	176.3007051
ENSG00000134595	-2.129098955	3.256586822	-24.01497084	5.84E-82	1.18E-80	176.188854
ENSG00000235910	-1.672466284	3.578350427	-24.01834013	5.64E-82	1.14E-80	176.1635589
ENSG00000267521	2.181735786	2.385086309	24.00885314	6.23E-82	1.25E-80	176.1226429
ENSG00000185155	1.765879242	3.053519441	24.00599631	6.41E-82	1.29E-80	176.1051632
ENSG00000181856	-1.11844421	5.108776178	-24.0147934	5.85E-82	1.18E-80	176.0117802
ENSG00000231660	-1.390034204	2.412093197	-23.99398696	7.27E-82	1.46E-80	175.9871985
ENSG00000070886	2.445596366	3.312166457	23.99384605	7.28E-82	1.46E-80	175.979918
ENSG00000270661	-1.728840711	4.411520904	-23.99309205	7.33E-82	1.47E-80	175.9770089
ENSG00000167754	-1.642703101	2.631401236	-23.98803263	7.73E-82	1.55E-80	175.9254811
ENSG00000278978	-1.07829552	4.806724309	-23.99287724	7.35E-82	1.48E-80	175.9041892
ENSG00000235990	2.097025996	2.308985081	23.97407545	8.94E-82	1.79E-80	175.7716793
ENSG00000139973	2.513099439	3.816974221	23.95825276	1.05E-81	2.11E-80	175.6060689
ENSG00000204544	-1.821423507	2.697148793	-23.95161501	1.13E-81	2.26E-80	175.5416784
ENSG00000226636	-1.655553459	2.809189134	-23.9440812	1.22E-81	2.43E-80	175.4645477
ENSG00000230090	2.002717818	2.532153935	23.94206339	1.25E-81	2.48E-80	175.442182
ENSG00000272573	-1.190455388	5.385172332	-23.97180349	9.15E-82	1.83E-80	175.4033853
ENSG00000260903	2.140777028	4.515476186	23.93609214	1.33E-81	2.64E-80	175.2919324
ENSG00000101276	-1.217055369	4.950702556	-23.93020438	1.41E-81	2.80E-80	175.2293125
ENSG00000230223	1.735192149	2.144662242	23.90603145	1.81E-81	3.59E-80	175.0753006
ENSG00000113396	-2.870437697	4.695247213	-23.9070229	1.79E-81	3.55E-80	175.071959
ENSG00000178645	2.196855451	2.386104842	23.90103446	1.91E-81	3.78E-80	175.0036927
ENSG00000177354	-1.950635295	3.096802374	-23.89190289	2.10E-81	4.14E-80	174.918607
ENSG00000269437	2.993036391	3.205795898	23.89345086	2.07E-81	4.08E-80	174.8878095
ENSG00000278238	1.271957768	4.181354147	23.88848266	2.18E-81	4.29E-80	174.8397868
ENSG00000230734	1.903854727	2.630130047	23.87850178	2.41E-81	4.75E-80	174.7904633
ENSG00000169031	-1.520816395	4.940050135	-23.88202891	2.33E-81	4.58E-80	174.7747462
ENSG00000241754	1.226629934	1.939746137	23.86897155	2.67E-81	5.24E-80	174.6703867
ENSG00000146411	-1.277893489	4.595407204	-23.86489762	2.78E-81	5.46E-80	174.6342431
ENSG00000236283	-1.89824062	3.659908734	-23.86428063	2.80E-81	5.50E-80	174.5840396
ENSG00000101187	-1.043802195	5.525344122	-23.90998443	1.74E-81	3.45E-80	174.5658658
ENSG00000174482	1.730318831	4.576786468	23.86991287	2.64E-81	5.19E-80	174.5656953
ENSG00000230918	-1.696239102	2.788047098	-23.85481044	3.09E-81	6.06E-80	174.5445184
ENSG00000171446	-2.052910539	3.243628898	-23.81675712	4.59E-81	8.98E-80	174.1264849
ENSG00000186204	-1.771353287	5.188367509	-23.81076486	4.88E-81	9.55E-80	174.0086827
ENSG00000174460	2.30746094	4.461018277	23.80579052	5.14E-81	1.00E-79	173.9598322
ENSG00000185479	-1.985132387	3.051101515	-23.79835285	5.56E-81	1.08E-79	173.9593099
ENSG00000109061	-2.982622737	3.822634135	-23.78575691	6.33E-81	1.23E-79	173.8299154
ENSG00000233968	-1.7910898	3.84746739	-23.77483948	7.10E-81	1.38E-79	173.6680103
ENSG00000170231	2.735234924	3.957636928	23.77076604	7.40E-81	1.44E-79	173.6575974
ENSG00000131771	-1.363077263	5.132732355	-23.77355645	7.19E-81	1.40E-79	173.5604508
ENSG00000233078	-1.644278626	2.600493322	-23.75240905	8.96E-81	1.74E-79	173.4818236
ENSG00000132639	1.206052046	5.390748751	23.81700238	4.58E-81	8.96E-80	173.458807
ENSG00000039537	-1.57695033	4.983936984	-23.75520315	8.70E-81	1.69E-79	173.4544505
ENSG00000101746	2.395994107	4.262682287	23.74510487	9.67E-81	1.87E-79	173.3646579
ENSG00000188626	-1.408528372	4.655226522	-23.73095759	1.12E-80	2.17E-79	173.2438773
ENSG00000166035	-1.610663232	4.907601205	-23.73269952	1.10E-80	2.13E-79	173.2393833
ENSG00000198074	-2.647289417	4.031419307	-23.73073858	1.12E-80	2.17E-79	173.2354593
ENSG00000147234	1.254509207	4.872115192	23.74057543	1.01E-80	1.96E-79	173.0701445
ENSG00000137675	-1.734739479	2.710546494	-23.70723422	1.43E-80	2.77E-79	173.0139092
ENSG00000263812	-1.821371112	4.137181192	-23.70789086	1.42E-80	2.75E-79	173.0018181
ENSG00000261678	2.232455208	4.469315835	23.69808096	1.58E-80	3.04E-79	172.8349585
ENSG00000180777	-3.339672551	4.401644093	-23.67428024	2.02E-80	3.89E-79	172.6613798
ENSG00000215910	-1.431688154	4.572335417	-23.66042593	2.33E-80	4.49E-79	172.5206079
ENSG00000131095	-1.235421346	5.327817257	-23.6785677	1.93E-80	3.72E-79	172.4165278
ENSG00000128322	1.972725782	2.603794327	23.64955206	2.61E-80	5.02E-79	172.4124947
ENSG00000103184	-2.089880967	5.119942087	-23.62889936	3.24E-80	6.21E-79	172.1690999
ENSG00000136155	-2.001854523	3.338900048	-23.62810347	3.27E-80	6.26E-79	172.1567135
ENSG00000268660	1.905668087	3.522600743	23.62429075	3.40E-80	6.50E-79	172.1540951
ENSG00000188803	-1.220964736	5.368659145	-23.65651438	2.43E-80	4.67E-79	172.1502888
ENSG00000248144	-2.088013528	5.114125271	-23.61667928	3.68E-80	7.03E-79	172.0428809
ENSG00000258227	-1.243707077	5.034592966	-23.62054523	3.54E-80	6.76E-79	171.9838846
ENSG00000269680	-1.438159334	4.202755594	-23.60120656	4.32E-80	8.24E-79	171.9118404
ENSG00000167964	1.121135746	4.611701438	23.61388839	3.79E-80	7.23E-79	171.8616273
ENSG00000204897	-1.843347346	2.852721018	-23.58616789	5.06E-80	9.62E-79	171.75927
ENSG00000010438	2.033641487	4.404685187	23.59269093	4.73E-80	9.00E-79	171.7410559
ENSG00000205856	2.393511732	2.473843103	23.58520569	5.11E-80	9.71E-79	171.6956393
ENSG00000248690	-1.28920149	4.248890777	-23.57661528	5.59E-80	1.06E-78	171.6605427
ENSG00000216819	1.460347616	3.472925434	23.57594773	5.63E-80	1.07E-78	171.6530008
ENSG00000267264	1.288545974	3.764278036	23.55859421	6.74E-80	1.28E-78	171.4702631
ENSG00000255583	2.050975045	2.928007164	23.5523843	7.19E-80	1.36E-78	171.4093303
ENSG00000267443	2.081051617	2.31155578	23.53565292	8.56E-80	1.61E-78	171.2228716
ENSG00000205869	1.676110535	4.127321631	23.53153264	8.93E-80	1.68E-78	171.1455239
ENSG00000146477	-1.376966928	5.625459168	-23.56976554	6.00E-80	1.14E-78	171.1135258
ENSG00000267078	-2.905901827	4.526035082	-23.51911609	1.02E-79	1.91E-78	171.0470052
ENSG00000250934	-1.687829117	4.265538918	-23.51455652	1.07E-79	2.01E-78	171.011382
ENSG00000172005	-1.436017088	5.662951412	-23.55579518	6.94E-80	1.31E-78	170.9695372
ENSG00000133477	-1.281953857	5.374626057	-23.53715127	8.43E-80	1.59E-78	170.9338716
ENSG00000248408	-1.715961124	2.884674671	-23.49672892	1.28E-79	2.41E-78	170.8251508
ENSG00000277351	-1.223919888	4.294614502	-23.49082181	1.37E-79	2.56E-78	170.7699519
ENSG00000162062	1.031815403	5.031494387	23.53203077	8.89E-80	1.67E-78	170.7605416
ENSG00000143867	-1.0787166	5.177329451	-23.50224724	1.21E-79	2.28E-78	170.6279912
ENSG00000176971	-1.188917246	5.714824999	-23.5332264	8.78E-80	1.65E-78	170.5334326
ENSG00000230190	1.407197365	2.012924739	23.45187713	2.05E-79	3.83E-78	170.3544404
ENSG00000110975	-2.865910763	4.268480136	-23.44303871	2.25E-79	4.19E-78	170.2559405
ENSG00000254910	-1.422598682	4.526949019	-23.43054944	2.56E-79	4.77E-78	170.1361173
ENSG00000273274	1.671743906	4.565479651	23.43445383	2.46E-79	4.58E-78	170.0367822
ENSG00000224821	-1.663949876	3.760821572	-23.41717661	2.94E-79	5.48E-78	169.9564306
ENSG00000270387	-1.75760519	2.806936193	-23.4002251	3.51E-79	6.52E-78	169.8293189
ENSG00000278937	1.484038271	4.487906321	23.39715822	3.62E-79	6.73E-78	169.6604236
ENSG00000141052	-1.058285918	5.143944729	-23.40434481	3.36E-79	6.25E-78	169.6228171
ENSG00000177133	-1.566135848	5.414866997	-23.38515845	4.11E-79	7.62E-78	169.4328783
ENSG00000232295	-1.296031529	4.219645394	-23.36069873	5.30E-79	9.81E-78	169.4183058
ENSG00000233844	1.03551446	1.869387444	23.35262454	5.77E-79	1.07E-77	169.3182099
ENSG00000179178	-2.059064083	3.854941655	-23.35233757	5.78E-79	1.07E-77	169.2951174
ENSG00000259171	-1.554633324	5.208405755	-23.36170623	5.25E-79	9.71E-78	169.2899892
ENSG00000274370	-1.464466347	4.527911107	-23.34375381	6.33E-79	1.17E-77	169.2351344
ENSG00000274895	1.981601097	3.23887063	23.33757336	6.75E-79	1.24E-77	169.1783648
ENSG00000224204	2.087050933	3.151669605	23.33435437	6.98E-79	1.28E-77	169.1442262
ENSG00000215244	-1.159416122	4.375901892	-23.33335206	7.05E-79	1.30E-77	169.129655
ENSG00000164362	2.428252282	2.537403058	23.338675	6.67E-79	1.23E-77	169.1183009
ENSG00000230965	-2.147829321	3.351115449	-23.32795715	7.46E-79	1.37E-77	169.0576087
ENSG00000144406	1.527813877	5.024416877	23.35701645	5.51E-79	1.02E-77	169.0353075
ENSG00000162728	1.20901379	4.899245223	23.35186018	5.81E-79	1.07E-77	169.0016402
ENSG00000267650	-1.787489662	3.935686244	-23.31758898	8.31E-79	1.52E-77	168.9385155
ENSG00000146374	-1.016410352	5.268734012	-23.34646749	6.15E-79	1.13E-77	168.9155827
ENSG00000133475	2.213387911	3.021169142	23.31112425	8.89E-79	1.63E-77	168.9003096
ENSG00000238145	-1.879649236	2.79254067	-23.30599299	9.38E-79	1.72E-77	168.8417251
ENSG00000233255	-1.856712809	3.032014562	-23.29227383	1.08E-78	1.98E-77	168.6998237
ENSG00000121207	-2.331752497	4.506341069	-23.28598547	1.16E-78	2.11E-77	168.636899
ENSG00000277214	-1.932616944	3.573164564	-23.28219876	1.20E-78	2.20E-77	168.5568155
ENSG00000084674	-1.880031701	4.472401241	-23.27055633	1.36E-78	2.48E-77	168.482061
ENSG00000224318	-1.813571568	4.888555248	-23.27078729	1.35E-78	2.47E-77	168.4557247
ENSG00000132837	-1.113992711	5.095135021	-23.28621005	1.15E-78	2.11E-77	168.4401834
ENSG00000280429	-1.809008721	2.88953974	-23.25732611	1.56E-78	2.84E-77	168.3445002
ENSG00000260266	-1.648809235	3.914822631	-23.25847886	1.54E-78	2.81E-77	168.3250555
ENSG00000247287	-1.115409926	4.530445545	-23.24470351	1.78E-78	3.24E-77	168.1909778
ENSG00000225206	2.433014123	3.78262895	23.24182185	1.83E-78	3.33E-77	168.1665721
ENSG00000275038	2.253077011	2.367887197	23.23942831	1.88E-78	3.42E-77	168.1255305
ENSG00000122304	-1.855688661	2.668540754	-23.23766335	1.91E-78	3.48E-77	168.1212498
ENSG00000228340	-1.486433581	4.492373374	-23.22471896	2.19E-78	3.98E-77	168.0003848
ENSG00000260468	-1.437058211	2.489289064	-23.21814951	2.34E-78	4.25E-77	167.9360051
ENSG00000279543	1.225961948	1.943481207	23.21193709	2.50E-78	4.53E-77	167.8587582
ENSG00000124479	-1.407578839	4.924549422	-23.2069423	2.64E-78	4.77E-77	167.7447883
ENSG00000173376	-1.682754847	4.741813318	-23.19373368	3.02E-78	5.46E-77	167.663565
ENSG00000279693	1.950620404	3.977823679	23.19341722	3.03E-78	5.48E-77	167.651251
ENSG00000265625	-1.31330793	4.344231835	-23.18158051	3.43E-78	6.19E-77	167.5557618
ENSG00000237807	-1.096618515	4.92137864	-23.19301652	3.05E-78	5.50E-77	167.5507913
ENSG00000164188	-1.785327735	4.373564159	-23.17279765	3.76E-78	6.78E-77	167.4650748
ENSG00000249338	1.242696259	1.944585505	23.17013604	3.87E-78	6.97E-77	167.4248424
ENSG00000186417	-1.548948024	5.490513354	-23.16287988	4.17E-78	7.51E-77	167.0566047
ENSG00000250753	1.906649457	2.839991369	23.12749877	6.04E-78	1.08E-76	166.9948627
ENSG00000005981	-1.896659532	3.909670653	-23.11770022	6.69E-78	1.20E-76	166.8616358
ENSG00000253653	2.051045104	2.307124166	23.10852603	7.36E-78	1.31E-76	166.7826327
ENSG00000103449	-1.653559236	4.325221163	-23.09966383	8.07E-78	1.44E-76	166.7048944
ENSG00000187715	-1.29104293	4.461608232	-23.09755978	8.25E-78	1.47E-76	166.6739922
ENSG00000164616	2.279190136	2.726358583	23.09419022	8.55E-78	1.52E-76	166.6100266
ENSG00000128408	1.606497886	3.863754453	23.08909581	9.02E-78	1.61E-76	166.5773221
ENSG00000139219	1.834370068	3.515058603	23.07480791	1.05E-77	1.86E-76	166.4443039
ENSG00000125414	-2.829209114	3.757538281	-23.05051924	1.35E-77	2.39E-76	166.1936029
ENSG00000214043	1.868075331	2.224008991	23.04084223	1.49E-77	2.64E-76	166.0905774
ENSG00000274813	1.419677297	2.014427596	23.03807122	1.54E-77	2.72E-76	166.0573327
ENSG00000197322	1.970783226	3.440666376	23.03457228	1.59E-77	2.82E-76	166.0252614
ENSG00000238280	-1.627840881	2.802672828	-23.02333269	1.79E-77	3.16E-76	165.9087782
ENSG00000271239	-1.80066143	2.741414803	-23.0195096	1.86E-77	3.29E-76	165.8635238
ENSG00000214491	-1.108260517	4.951523953	-23.03189596	1.64E-77	2.89E-76	165.8606439
ENSG00000101438	2.016830438	2.678786263	23.00948532	2.07E-77	3.65E-76	165.7576217
ENSG00000197561	-1.74873189	4.145792791	-23.00532379	2.16E-77	3.81E-76	165.7136451
ENSG00000127083	-1.410558532	5.353487938	-23.02466362	1.77E-77	3.12E-76	165.6538353
ENSG00000223963	2.007973348	2.872900881	22.99623173	2.38E-77	4.18E-76	165.6290333
ENSG00000282556	-1.477858129	2.547875991	-22.99258371	2.47E-77	4.34E-76	165.5905643
ENSG00000112038	2.224045115	2.371118322	22.95385481	3.70E-77	6.48E-76	165.1533464
ENSG00000224050	2.07976284	2.498845153	22.94998883	3.85E-77	6.74E-76	165.1234782
ENSG00000169306	-1.830704537	4.539142696	-22.94444094	4.08E-77	7.14E-76	165.0890418
ENSG00000215568	-2.139295947	3.846291376	-22.93965268	4.29E-77	7.50E-76	165.0126266
ENSG00000273032	1.184623071	4.602362906	22.95214792	3.77E-77	6.60E-76	164.9728163
ENSG00000197893	-2.561340702	3.900660841	-22.92697352	4.90E-77	8.55E-76	164.8943941
ENSG00000254370	2.021587836	2.451054109	22.92741899	4.88E-77	8.51E-76	164.8943049
ENSG00000279781	1.80265588	2.763009761	22.91459127	5.58E-77	9.72E-76	164.7797311
ENSG00000270210	-1.278792819	4.624250327	-22.91267082	5.69E-77	9.92E-76	164.7285483
ENSG00000148795	-1.413060478	4.612922316	-22.8986373	6.59E-77	1.15E-75	164.5915406
ENSG00000140459	-1.417825431	4.851683435	-22.88603154	7.52E-77	1.31E-75	164.4197225
ENSG00000205414	-1.896283228	3.452949176	-22.8823531	7.81E-77	1.36E-75	164.4057731
ENSG00000188176	-1.204447273	4.923900455	-22.88533237	7.57E-77	1.32E-75	164.3610156
ENSG00000259343	1.30989512	3.797007025	22.8659696	9.27E-77	1.61E-75	164.263167
ENSG00000156564	1.823435526	4.217930519	22.87162708	8.74E-77	1.52E-75	164.2604591
ENSG00000157703	1.980722403	3.019848381	22.85870998	1.00E-76	1.73E-75	164.198033
ENSG00000235979	1.751118788	3.615665649	22.85810114	1.01E-76	1.74E-75	164.1861785
ENSG00000268105	1.92391346	2.235794953	22.85015302	1.09E-76	1.89E-75	164.1028138
ENSG00000269793	1.54913033	4.441940691	22.85145988	1.08E-76	1.87E-75	163.9872282
ENSG00000268433	2.295062115	2.613632118	22.83585073	1.27E-76	2.19E-75	163.9050991
ENSG00000250981	1.217302087	1.941111166	22.81707898	1.55E-76	2.66E-75	163.7546461
ENSG00000204624	1.046653968	4.832464843	22.83004035	1.35E-76	2.33E-75	163.5777862
ENSG00000249906	-1.540618179	4.415339357	-22.78189813	2.23E-76	3.83E-75	163.3963073
ENSG00000165966	-2.109193438	5.144611679	-22.78341765	2.20E-76	3.77E-75	163.3653321
ENSG00000186369	2.019365118	2.734922651	22.77898907	2.30E-76	3.94E-75	163.3598101
ENSG00000251429	-1.307741816	4.499026694	-22.77963606	2.29E-76	3.92E-75	163.3594844
ENSG00000185306	-1.234590652	4.986627729	-22.78928908	2.07E-76	3.55E-75	163.3406513
ENSG00000159337	2.447303003	3.096272008	22.77392585	2.43E-76	4.15E-75	163.2954196
ENSG00000259091	-2.036857115	3.49911189	-22.76920456	2.55E-76	4.36E-75	163.2373586
ENSG00000165188	-1.106051662	4.190383744	-22.76504369	2.66E-76	4.55E-75	163.2227273
ENSG00000177272	1.193018726	4.292086152	22.77478365	2.40E-76	4.12E-75	163.2211888
ENSG00000170099	2.07619791	2.618239192	22.75817643	2.86E-76	4.88E-75	163.1285264
ENSG00000272574	-1.855143745	3.957697737	-22.75325298	3.01E-76	5.14E-75	163.0779121
ENSG00000249489	-1.726180532	2.887022024	-22.74807312	3.18E-76	5.42E-75	163.0449485
ENSG00000261488	-1.373946178	4.35075129	-22.73656752	3.59E-76	6.10E-75	162.9239068
ENSG00000153303	-2.307239821	4.914203197	-22.73703675	3.57E-76	6.07E-75	162.9219214
ENSG00000173728	1.616147143	3.096804388	22.73444287	3.67E-76	6.24E-75	162.9014891
ENSG00000145358	-1.036834086	4.943936533	-22.73723655	3.56E-76	6.06E-75	162.7727015
ENSG00000016402	-1.719301607	4.609571118	-22.70930754	4.77E-76	8.09E-75	162.6321746
ENSG00000236882	-1.132012092	4.634380486	-22.70860312	4.80E-76	8.15E-75	162.5887232
ENSG00000197376	-2.151318873	3.623100322	-22.70385891	5.05E-76	8.55E-75	162.5611617
ENSG00000105613	1.669212035	5.096597064	22.72880705	3.89E-76	6.61E-75	162.464858
ENSG00000273006	-1.576240153	2.742980611	-22.68898121	5.90E-76	9.97E-75	162.4300948
ENSG00000189410	1.432335229	4.166526632	22.69311437	5.65E-76	9.56E-75	162.4007589
ENSG00000223947	-1.263475483	4.481395926	-22.66728077	7.40E-76	1.25E-74	162.1884074
ENSG00000162068	1.802406347	3.827418289	22.65962234	8.02E-76	1.35E-74	162.103702
ENSG00000119547	2.761822702	4.1203958	22.65707687	8.23E-76	1.39E-74	162.0604188
ENSG00000146285	1.047170223	4.887373051	22.68594964	6.09E-76	1.03E-74	162.0374909
ENSG00000280266	1.78882917	2.674534768	22.63938831	9.91E-76	1.67E-74	161.9137568
ENSG00000278603	2.13009778	3.504025846	22.63354843	1.05E-75	1.77E-74	161.842973
ENSG00000275630	1.689124784	2.803764163	22.61747766	1.25E-75	2.09E-74	161.6835852
ENSG00000107295	1.314738738	4.555013697	22.63326169	1.06E-75	1.78E-74	161.6662791
ENSG00000259235	1.756132088	2.733111551	22.59941158	1.50E-75	2.52E-74	161.4976574
ENSG00000180613	-2.351927561	3.484350355	-22.57604077	1.92E-75	3.21E-74	161.247667
ENSG00000222044	-1.557001531	4.430712926	-22.57570741	1.93E-75	3.22E-74	161.2470714
ENSG00000228692	-1.815209003	3.15492324	-22.56697258	2.11E-75	3.53E-74	161.1361765
ENSG00000269416	3.207957815	3.378307143	22.56983895	2.05E-75	3.43E-74	161.1221018
ENSG00000196361	2.404717213	4.62139058	22.56469456	2.16E-75	3.61E-74	161.0042824
ENSG00000136457	-1.438319793	4.458148216	-22.5278279	3.18E-75	5.29E-74	160.7426255
ENSG00000279357	-1.537692544	3.759025586	-22.5279057	3.18E-75	5.29E-74	160.7211741
ENSG00000152092	1.637015132	4.933304927	22.54989952	2.53E-75	4.21E-74	160.6758315
ENSG00000138769	1.035781246	4.632537749	22.53631806	2.91E-75	4.84E-74	160.6116605
ENSG00000256151	-1.649137108	2.792541019	-22.50901078	3.87E-75	6.42E-74	160.5555236
ENSG00000233487	1.970847171	2.506811037	22.50351233	4.10E-75	6.79E-74	160.4800181
ENSG00000278919	1.254305783	4.711682522	22.50880184	3.88E-75	6.44E-74	160.3017021
ENSG00000153789	1.995709975	2.758983934	22.47718261	5.41E-75	8.93E-74	160.216893
ENSG00000122121	-1.094766181	5.038614786	-22.49563617	4.46E-75	7.37E-74	160.2144796
ENSG00000237552	-1.561021882	2.58134702	-22.4759145	5.48E-75	9.05E-74	160.2049118
ENSG00000228569	-1.72120685	2.948171768	-22.4654447	6.11E-75	1.01E-73	160.0952754
ENSG00000243766	-1.43872457	2.452094306	-22.46144051	6.37E-75	1.05E-73	160.0521521
ENSG00000165917	-1.306152235	4.690417007	-22.45855575	6.57E-75	1.08E-73	159.9818661
ENSG00000231826	-1.62652615	4.170323522	-22.45107704	7.10E-75	1.17E-73	159.9489607
ENSG00000267206	-2.159837464	4.710531804	-22.44475493	7.59E-75	1.25E-73	159.882129
ENSG00000178233	1.776200415	4.959922465	22.47124591	5.75E-75	9.49E-74	159.8620363
ENSG00000138039	-2.0348654	4.746235255	-22.43728442	8.21E-75	1.35E-73	159.7975218
ENSG00000118137	-1.083334678	5.025171609	-22.45194865	7.04E-75	1.16E-73	159.7620995
ENSG00000266050	2.265293362	3.419722216	22.42541425	9.29E-75	1.53E-73	159.6704125
ENSG00000163817	-2.566399592	4.791902628	-22.42071469	9.76E-75	1.60E-73	159.6351855
ENSG00000227848	1.674559847	2.650870109	22.41558721	1.03E-74	1.69E-73	159.5818643
ENSG00000224598	-1.782388212	3.314869473	-22.39791086	1.24E-74	2.03E-73	159.3650184
ENSG00000256164	-1.270591546	4.188136651	-22.39413926	1.29E-74	2.11E-73	159.35819
ENSG00000183850	1.85445146	3.833175873	22.37687037	1.54E-74	2.52E-73	159.1524597
ENSG00000231459	-1.706114945	2.959018121	-22.37114885	1.64E-74	2.67E-73	159.1096592
ENSG00000258457	-1.150104907	4.138932459	-22.35947256	1.85E-74	3.01E-73	158.9967894
ENSG00000250420	3.615350588	3.422543165	22.36349885	1.78E-74	2.89E-73	158.9067493
ENSG00000186094	1.055118315	4.515201246	22.36634079	1.72E-74	2.81E-73	158.8836334
ENSG00000257150	-1.821291407	3.18514632	-22.34478874	2.16E-74	3.51E-73	158.8215558
ENSG00000161649	-1.100483666	5.213011411	-22.35607845	1.92E-74	3.12E-73	158.6465976
ENSG00000274727	1.755063878	2.167458326	22.32336414	2.70E-74	4.37E-73	158.6186043
ENSG00000238243	-1.776396203	4.28753415	-22.31990208	2.80E-74	4.53E-73	158.5836223
ENSG00000228286	2.131146307	2.44743802	22.31056389	3.09E-74	5.00E-73	158.448454
ENSG00000235092	-1.138050877	4.622086854	-22.30942459	3.13E-74	5.06E-73	158.4246751
ENSG00000249267	2.103065455	3.223540353	22.29601281	3.60E-74	5.81E-73	158.3284601
ENSG00000258410	-1.663727694	2.947561038	-22.2942808	3.67E-74	5.91E-73	158.3058374
ENSG00000224137	2.029742711	2.751936702	22.29253648	3.73E-74	6.02E-73	158.2875716
ENSG00000237234	-1.571254078	3.903071512	-22.28004107	4.26E-74	6.85E-73	158.1516304
ENSG00000120440	1.729593796	3.62705127	22.27461121	4.51E-74	7.24E-73	158.1015402
ENSG00000152785	-2.596480068	4.748850475	-22.26109513	5.19E-74	8.33E-73	157.9709193
ENSG00000232810	2.019790985	3.754110758	22.262748	5.10E-74	8.19E-73	157.9654037
ENSG00000196549	-1.544087728	5.537756461	-22.29508696	3.64E-74	5.86E-73	157.9534022
ENSG00000258794	2.0006469	3.557790536	22.25545485	5.51E-74	8.83E-73	157.8996544
ENSG00000236345	1.816407335	3.521198423	22.25436133	5.57E-74	8.93E-73	157.8933599
ENSG00000223528	-1.738740755	2.961325051	-22.25358979	5.61E-74	9.00E-73	157.8881973
ENSG00000261701	-1.984212536	4.700082494	-22.24541157	6.12E-74	9.79E-73	157.796761
ENSG00000261649	1.804811592	2.830315238	22.23690316	6.69E-74	1.07E-72	157.7185874
ENSG00000162188	1.346765196	5.219233086	22.28699148	3.96E-74	6.37E-73	157.6794771
ENSG00000227646	-1.670351186	2.81452074	-22.22845639	7.31E-74	1.17E-72	157.6304996
ENSG00000233147	-1.256926983	2.311534721	-22.21826251	8.13E-74	1.29E-72	157.5131963
ENSG00000233930	1.591154888	4.50635896	22.23173954	7.06E-74	1.13E-72	157.4970433
ENSG00000214076	1.453865706	4.307169084	22.2237393	7.68E-74	1.22E-72	157.4631999
ENSG00000132854	-1.004828538	5.57520558	-22.27758441	4.37E-74	7.02E-73	157.4572563
ENSG00000166863	1.97250228	4.049879285	22.21018432	8.85E-74	1.41E-72	157.3872686
ENSG00000144230	-1.003682809	5.37553185	-22.24782817	5.96E-74	9.56E-73	157.3439966
ENSG00000175121	-1.243323432	2.288610606	-22.20079031	9.76E-74	1.55E-72	157.3291669
ENSG00000204540	-1.144648105	4.694457298	-22.1869787	1.13E-73	1.79E-72	157.1294409
ENSG00000257711	1.716594737	2.621229827	22.17320936	1.30E-73	2.06E-72	157.052995
ENSG00000263938	2.04784594	2.357956461	22.17531872	1.27E-73	2.02E-72	157.047018
ENSG00000152779	-1.295848843	5.352027908	-22.20162403	9.68E-74	1.54E-72	157.0077328
ENSG00000236323	1.736974762	2.127089524	22.16353968	1.44E-73	2.28E-72	156.9523945
ENSG00000127324	-1.543205203	5.311601555	-22.17585392	1.27E-73	2.01E-72	156.8559343
ENSG00000267448	2.2327672	2.595668103	22.1595018	1.50E-73	2.38E-72	156.8538984
ENSG00000270904	-1.395428667	2.406364245	-22.14392104	1.77E-73	2.80E-72	156.7368087
ENSG00000228824	-1.791074437	4.070298945	-22.14067988	1.83E-73	2.89E-72	156.7070007
ENSG00000251408	2.10629717	2.377115234	22.14192163	1.81E-73	2.85E-72	156.6917093
ENSG00000251216	2.71602374	3.616465762	22.1350484	1.94E-73	3.06E-72	156.623752
ENSG00000233363	2.131055034	2.459871785	22.1318727	2.01E-73	3.17E-72	156.5820136
ENSG00000197123	1.605759049	2.089168103	22.12017428	2.27E-73	3.57E-72	156.5009268
ENSG00000105695	-3.318388678	4.706991467	-22.11607226	2.37E-73	3.73E-72	156.4542237
ENSG00000243175	-1.846246985	3.943833807	-22.10656908	2.62E-73	4.12E-72	156.3443812
ENSG00000167910	-1.749791334	3.713138195	-22.09613094	2.92E-73	4.59E-72	156.2239494
ENSG00000188219	1.960130263	2.608558273	22.07661248	3.58E-73	5.62E-72	156.0288363
ENSG00000224743	-1.62545258	4.387999857	-22.06646449	3.99E-73	6.24E-72	155.9378406
ENSG00000250711	-1.182336928	2.259556782	-22.06136041	4.21E-73	6.57E-72	155.8739667
ENSG00000182901	1.207729715	5.013789143	22.09526183	2.95E-73	4.63E-72	155.7976666
ENSG00000163618	1.36772078	5.176141131	22.10286117	2.72E-73	4.28E-72	155.7914212
ENSG00000277561	-1.56147383	3.997824906	-22.0467232	4.90E-73	7.64E-72	155.7266107
ENSG00000237686	1.12665939	4.359597164	22.04903904	4.78E-73	7.46E-72	155.6186893
ENSG00000231439	2.055400383	3.619780634	22.0349728	5.54E-73	8.63E-72	155.5931706
ENSG00000223485	-1.454307639	4.382658174	-22.02940519	5.88E-73	9.15E-72	155.5470984
ENSG00000001626	-1.761935823	3.981670317	-22.02338465	6.26E-73	9.73E-72	155.4799084
ENSG00000266456	1.771639666	3.327342743	22.01898632	6.56E-73	1.02E-71	155.4427737
ENSG00000269421	1.806911654	2.627630258	22.01498087	6.84E-73	1.06E-71	155.3979766
ENSG00000282221	-1.807415518	2.926169087	-22.01006431	7.20E-73	1.12E-71	155.3518332
ENSG00000228695	-2.227679355	3.290697933	-22.00884316	7.29E-73	1.13E-71	155.339251
ENSG00000260105	-1.117246477	4.761084357	-22.01731017	6.67E-73	1.04E-71	155.3346136
ENSG00000145198	1.089251545	5.136277307	22.06102473	4.22E-73	6.60E-72	155.3169044
ENSG00000184811	-2.832944107	4.451893345	-21.99824511	8.15E-73	1.26E-71	155.2246166
ENSG00000064787	-2.223072082	5.358523441	-22.00507104	7.58E-73	1.18E-71	155.2056484
ENSG00000233535	-1.794004492	3.033285825	-21.99507793	8.42E-73	1.30E-71	155.1903931
ENSG00000237886	-1.212867381	4.340188355	-21.98634282	9.23E-73	1.43E-71	155.0937217
ENSG00000189014	-1.005494141	4.653760973	-21.98315924	9.54E-73	1.47E-71	154.9950617
ENSG00000277459	-1.831844799	3.856170438	-21.96966244	1.10E-72	1.69E-71	154.913154
ENSG00000225077	1.76881456	2.628206216	21.96816789	1.12E-72	1.72E-71	154.9112686
ENSG00000189334	-1.595182833	4.092898435	-21.96774286	1.12E-72	1.73E-71	154.907209
ENSG00000203362	1.397192453	3.641270051	21.96290241	1.18E-72	1.82E-71	154.8519845
ENSG00000147614	2.042380552	2.837684212	21.95933051	1.22E-72	1.88E-71	154.8132439
ENSG00000278848	2.530849013	3.037154796	21.94810111	1.38E-72	2.12E-71	154.6525879
ENSG00000197261	-1.428264233	4.786177976	-21.946908	1.40E-72	2.14E-71	154.6280406
ENSG00000135116	1.319836573	4.966189428	21.97318959	1.06E-72	1.63E-71	154.5714179
ENSG00000223923	-1.723536362	3.088922059	-21.93263198	1.62E-72	2.48E-71	154.5262884
ENSG00000102109	1.002178546	5.435958475	22.01391917	6.91E-73	1.07E-71	154.5120994
ENSG00000171243	-1.799637442	4.371124801	-21.92685497	1.72E-72	2.64E-71	154.4831146
ENSG00000275672	-1.618903457	3.878853148	-21.92378979	1.78E-72	2.72E-71	154.4369537
ENSG00000277829	-1.493696984	4.450706555	-21.91693154	1.91E-72	2.92E-71	154.3681861
ENSG00000158104	-1.556577944	4.383796705	-21.91561113	1.94E-72	2.96E-71	154.3614717
ENSG00000273585	2.078449566	2.447706392	21.89891419	2.31E-72	3.52E-71	154.1534273
ENSG00000232316	-1.399999038	2.47091558	-21.89156045	2.49E-72	3.80E-71	154.1075392
ENSG00000251169	-1.683501754	2.867836337	-21.88429801	2.69E-72	4.10E-71	154.0391968
ENSG00000281189	1.305498637	3.803085385	21.87750798	2.89E-72	4.40E-71	153.9472256
ENSG00000278772	-1.606138519	2.806353101	-21.87422389	2.99E-72	4.55E-71	153.9339099
ENSG00000149926	2.422558388	4.560205493	21.88602713	2.64E-72	4.03E-71	153.9239483
ENSG00000204278	1.948573503	2.813218316	21.86919528	3.15E-72	4.80E-71	153.8768701
ENSG00000103089	-2.522779683	5.041359894	-21.86922596	3.15E-72	4.79E-71	153.8645479
ENSG00000138315	1.857037846	3.118013992	21.86331789	3.35E-72	5.10E-71	153.8188659
ENSG00000232855	-1.18373954	4.539463562	-21.8630971	3.36E-72	5.11E-71	153.7791221
ENSG00000237560	-1.995554272	3.069145933	-21.85609312	3.61E-72	5.48E-71	153.7435886
ENSG00000174171	-1.250211098	5.229869216	-21.87851689	2.86E-72	4.36E-71	153.6937518
ENSG00000077009	-1.703526747	3.596988396	-21.84501011	4.06E-72	6.16E-71	153.6024194
ENSG00000115602	-1.579803067	4.826850415	-21.8440706	4.10E-72	6.21E-71	153.5592936
ENSG00000279184	2.265742989	3.398192668	21.83920044	4.31E-72	6.54E-71	153.5485536
ENSG00000240108	1.89672991	2.199967507	21.83377519	4.57E-72	6.91E-71	153.5014088
ENSG00000237990	-1.915885534	3.463937824	-21.82984507	4.76E-72	7.20E-71	153.4510169
ENSG00000228962	-1.88038283	3.533660205	-21.82278565	5.12E-72	7.75E-71	153.3750644
ENSG00000257681	-1.175456591	4.57115303	-21.82241034	5.14E-72	7.78E-71	153.3472652
ENSG00000166960	-1.139645946	4.676608062	-21.81855738	5.36E-72	8.09E-71	153.2813466
ENSG00000278023	1.918103131	3.713180844	21.81394025	5.62E-72	8.49E-71	153.2807388
ENSG00000205632	-2.241772368	4.533862432	-21.81078872	5.81E-72	8.77E-71	153.2718786
ENSG00000089558	1.178188358	4.914323845	21.83778104	4.38E-72	6.63E-71	153.162756
ENSG00000123307	2.253569822	2.440078734	21.78497612	7.62E-72	1.15E-70	152.9383503
ENSG00000213943	1.657272269	2.811618927	21.7776391	8.23E-72	1.24E-70	152.9255779
ENSG00000228290	-1.785939946	3.250051435	-21.77871499	8.13E-72	1.22E-70	152.9174919
ENSG00000236393	-1.861321408	3.906218873	-21.77109857	8.81E-72	1.32E-70	152.8451139
ENSG00000273079	-1.538162956	4.974935106	-21.77925347	8.09E-72	1.22E-70	152.8413155
ENSG00000260949	1.482185991	3.879246003	21.7685356	9.05E-72	1.36E-70	152.7950619
ENSG00000230798	-2.085920433	4.976824332	-21.76811312	9.09E-72	1.36E-70	152.7842005
ENSG00000257298	-1.041857527	4.662832766	-21.76686292	9.21E-72	1.38E-70	152.7342566
ENSG00000238273	-1.32898955	4.487133124	-21.76117863	9.78E-72	1.46E-70	152.7293864
ENSG00000115386	-2.319814241	3.122201059	-21.76173187	9.72E-72	1.46E-70	152.7114548
ENSG00000119440	-1.33801978	2.449353562	-21.75300197	1.07E-71	1.59E-70	152.6622863
ENSG00000260351	1.749494217	3.06482289	21.74982566	1.10E-71	1.65E-70	152.6353816
ENSG00000205795	-1.024464612	5.148762157	-21.78009859	8.02E-72	1.21E-70	152.634847
ENSG00000166407	2.674205057	4.050688373	21.75300281	1.07E-71	1.59E-70	152.6190143
ENSG00000264655	1.818582846	2.564484759	21.74498606	1.16E-71	1.73E-70	152.5734751
ENSG00000256050	-1.888505565	3.641380162	-21.72752746	1.39E-71	2.08E-70	152.3828191
ENSG00000197915	-1.213917087	4.733748638	-21.73208748	1.33E-71	1.98E-70	152.3704083
ENSG00000279360	-1.926399638	4.015545337	-21.71925905	1.52E-71	2.26E-70	152.3086376
ENSG00000268926	-1.983692441	4.037751158	-21.71566353	1.58E-71	2.35E-70	152.2716312
ENSG00000063015	2.826829647	4.074646658	21.71876653	1.53E-71	2.27E-70	152.2616374
ENSG00000231079	1.739772223	2.629935309	21.70971056	1.68E-71	2.50E-70	152.2132615
ENSG00000185942	-1.881424557	3.957377988	-21.70300108	1.80E-71	2.68E-70	152.1369313
ENSG00000234572	1.788931235	2.651558103	21.69399876	1.98E-71	2.94E-70	152.0474599
ENSG00000276188	1.570254347	3.132483066	21.69310916	2.00E-71	2.97E-70	152.0433293
ENSG00000100721	2.12833435	2.860098966	21.69002669	2.06E-71	3.06E-70	151.993688
ENSG00000256980	1.574040831	3.665394445	21.68809786	2.10E-71	3.12E-70	151.9756508
ENSG00000272516	1.857177373	2.732116866	21.686048	2.15E-71	3.19E-70	151.9641377
ENSG00000196747	1.920352104	2.82336141	21.68511376	2.17E-71	3.22E-70	151.9560122
ENSG00000272381	-1.366225983	4.246245895	-21.68112662	2.26E-71	3.35E-70	151.9156472
ENSG00000168447	-1.803000434	4.609798503	-21.67294508	2.47E-71	3.65E-70	151.8168302
ENSG00000213613	-1.697543863	4.12885191	-21.65573881	2.95E-71	4.36E-70	151.6516462
ENSG00000228016	1.665566088	2.834587537	21.65534794	2.97E-71	4.38E-70	151.6489784
ENSG00000271218	-1.671502518	3.484038413	-21.65679423	2.92E-71	4.32E-70	151.6375986
ENSG00000244425	1.410329304	3.463209579	21.6543718	3.00E-71	4.42E-70	151.6370037
ENSG00000101349	2.210440141	4.267191247	21.66237426	2.75E-71	4.08E-70	151.6307948
ENSG00000237162	-1.186109666	2.285858055	-21.6532939	3.03E-71	4.47E-70	151.6135412
ENSG00000100290	1.500557869	3.620726981	21.61206343	4.67E-71	6.86E-70	151.1858133
ENSG00000158022	-1.88210559	4.133191805	-21.59085087	5.83E-71	8.56E-70	150.9729636
ENSG00000181449	-1.624874068	5.240838043	-21.60721373	4.91E-71	7.22E-70	150.9618194
ENSG00000121053	1.193836319	3.995784232	21.59302586	5.70E-71	8.37E-70	150.9430262
ENSG00000196754	-1.056170577	4.602258753	-21.57913493	6.59E-71	9.67E-70	150.7867023
ENSG00000229348	1.543318364	3.060171729	21.5671346	7.48E-71	1.10E-69	150.7275969
ENSG00000226172	-1.399752516	2.412913326	-21.56742456	7.46E-71	1.09E-69	150.7138051
ENSG00000127241	-1.269629127	5.03509417	-21.58044151	6.51E-71	9.54E-70	150.6866913
ENSG00000269028	1.545285987	3.634023862	21.56341381	7.78E-71	1.14E-69	150.6752413
ENSG00000240541	-1.777114066	3.189710833	-21.56170761	7.92E-71	1.16E-69	150.656639
ENSG00000261762	2.434504827	4.240698741	21.56362746	7.76E-71	1.14E-69	150.611674
ENSG00000223979	1.70999502	2.915752933	21.54703779	9.23E-71	1.35E-69	150.5180636
ENSG00000163751	-1.753489185	4.879877199	-21.5478652	9.15E-71	1.34E-69	150.4670937
ENSG00000183876	-1.059966267	5.125496858	-21.56296512	7.81E-71	1.14E-69	150.3885627
ENSG00000257346	-1.703356425	3.054601615	-21.52739806	1.13E-70	1.65E-69	150.3011987
ENSG00000108242	1.864419436	2.745776136	21.5172355	1.26E-70	1.84E-69	150.2009172
ENSG00000260908	-1.508859479	4.086949204	-21.51530972	1.29E-70	1.87E-69	150.1859961
ENSG00000270171	1.280444199	4.515948386	21.53380813	1.06E-70	1.55E-69	150.1757783
ENSG00000143921	1.991791088	2.587088759	21.51581791	1.28E-70	1.86E-69	150.1622637
ENSG00000181997	-2.516882243	3.953296015	-21.50887287	1.38E-70	2.00E-69	150.1157098
ENSG00000086717	1.46279289	4.328240391	21.51580519	1.28E-70	1.86E-69	150.0503074
ENSG00000229525	1.583938669	3.312709434	21.50127254	1.49E-70	2.16E-69	150.0387209
ENSG00000259749	-1.527995669	2.512258142	-21.49378757	1.61E-70	2.34E-69	149.9422742
ENSG00000269915	-1.540775478	2.786540411	-21.48541732	1.76E-70	2.55E-69	149.8736638
ENSG00000275611	-1.76724931	3.547430844	-21.48309006	1.81E-70	2.61E-69	149.8296538
ENSG00000204653	1.628890523	3.999838318	21.47183787	2.03E-70	2.93E-69	149.6711155
ENSG00000167654	3.121738266	4.189069317	21.46885585	2.10E-70	3.03E-69	149.6458725
ENSG00000256125	1.015369516	1.86081167	21.46086329	2.28E-70	3.29E-69	149.6165322
ENSG00000234418	-1.418871288	2.489131935	-21.45967432	2.31E-70	3.33E-69	149.5945616
ENSG00000170893	2.367674117	3.497681657	21.45726621	2.37E-70	3.41E-69	149.5502462
ENSG00000230953	-1.511111038	2.666710568	-21.44456277	2.71E-70	3.89E-69	149.4461965
ENSG00000266588	-1.767559932	3.362736952	-21.44394639	2.72E-70	3.92E-69	149.4222264
ENSG00000272564	-1.645236761	3.376283551	-21.4282024	3.21E-70	4.61E-69	149.2529066
ENSG00000185519	1.228266049	4.664058721	21.44577109	2.67E-70	3.84E-69	149.1933657
ENSG00000264026	1.828966137	2.825540368	21.4192237	3.53E-70	5.06E-69	149.1813731
ENSG00000186439	-2.044218625	4.485155449	-21.41816326	3.57E-70	5.12E-69	149.1699441
ENSG00000188580	-2.028793475	5.015406152	-21.41833502	3.56E-70	5.11E-69	149.1140164
ENSG00000269489	1.561254181	3.682335211	21.4086906	3.94E-70	5.65E-69	149.053429
ENSG00000235563	-1.564330642	4.394054878	-21.40498771	4.10E-70	5.87E-69	149.0256092
ENSG00000268231	1.965208104	2.409659027	21.40056656	4.29E-70	6.14E-69	148.9557932
ENSG00000160183	1.951261469	3.149530799	21.39364663	4.61E-70	6.60E-69	148.9094478
ENSG00000276127	-1.716920479	3.118273885	-21.37058402	5.88E-70	8.38E-69	148.6622891
ENSG00000172568	2.021739625	4.040610551	21.37373929	5.69E-70	8.11E-69	148.6416633
ENSG00000282057	-1.352205393	4.155478739	-21.36619902	6.15E-70	8.77E-69	148.6285506
ENSG00000099937	-1.493560966	4.222661472	-21.36528691	6.21E-70	8.85E-69	148.6185171
ENSG00000273291	-1.156077308	4.770707868	-21.36916598	5.97E-70	8.50E-69	148.5543103
ENSG00000180383	-1.542439844	4.160596858	-21.35668743	6.80E-70	9.66E-69	148.529983
ENSG00000151640	1.070846933	5.407395109	21.43517786	2.99E-70	4.29E-69	148.4988008
ENSG00000129910	-1.425957982	5.00668177	-21.36644675	6.14E-70	8.74E-69	148.4896461
ENSG00000236262	1.038819957	1.869557461	21.35242873	7.11E-70	1.01E-68	148.4842777
ENSG00000134762	-1.824755523	4.643057608	-21.35399714	7.00E-70	9.93E-69	148.4794118
ENSG00000274128	-1.668679595	2.969506891	-21.34969879	7.32E-70	1.04E-68	148.4515806
ENSG00000181374	-1.745687814	5.023177496	-21.35220483	7.13E-70	1.01E-68	148.3882729
ENSG00000264263	-1.546854289	2.745929652	-21.33816504	8.26E-70	1.17E-68	148.3362966
ENSG00000077063	-1.006441576	5.286846887	-21.37827644	5.42E-70	7.74E-69	148.3116352
ENSG00000186007	1.961899582	2.972128151	21.32480638	9.50E-70	1.35E-68	148.1913577
ENSG00000225110	2.218762707	2.559429748	21.3227461	9.71E-70	1.37E-68	148.1049893
ENSG00000101180	2.623978805	3.717148258	21.3115002	1.09E-69	1.55E-68	148.0142651
ENSG00000279877	1.858519336	2.686162767	21.30719742	1.14E-69	1.62E-68	148.0024919
ENSG00000170290	-2.194447723	4.067794238	-21.30603687	1.16E-69	1.63E-68	147.9969382
ENSG00000166589	-2.020268258	3.109428612	-21.29665518	1.28E-69	1.80E-68	147.9008936
ENSG00000259544	-1.725232602	3.040519948	-21.29187061	1.34E-69	1.89E-68	147.8462645
ENSG00000277532	1.549624326	2.074162671	21.28339786	1.47E-69	2.07E-68	147.7639059
ENSG00000225492	-1.057188487	4.68005276	-21.27417719	1.62E-69	2.27E-68	147.5747756
ENSG00000259005	-1.800089382	3.561197305	-21.26159223	1.84E-69	2.59E-68	147.5201163
ENSG00000169583	-1.146754699	5.118672322	-21.28023664	1.52E-69	2.14E-68	147.4617162
ENSG00000256031	1.215087288	1.94206556	21.25337036	2.01E-69	2.82E-68	147.4500613
ENSG00000184845	-1.71836594	4.130161218	-21.25175244	2.04E-69	2.87E-68	147.433424
ENSG00000272021	-1.638576297	2.857345854	-21.25134062	2.05E-69	2.88E-68	147.4295551
ENSG00000280134	1.802442524	3.075672497	21.24772504	2.13E-69	2.99E-68	147.3892979
ENSG00000239783	-1.170073779	2.24816338	-21.23957392	2.32E-69	3.26E-68	147.2833699
ENSG00000261175	-1.303544038	4.608586398	-21.23571909	2.42E-69	3.39E-68	147.2124607
ENSG00000230058	-1.63981179	2.851886232	-21.2261412	2.68E-69	3.74E-68	147.1663629
ENSG00000248918	1.908744999	2.240797351	21.22449855	2.72E-69	3.81E-68	147.1277436
ENSG00000126778	-1.212770161	4.916338409	-21.23671946	2.39E-69	3.35E-68	147.1243811
ENSG00000111404	-1.807134707	4.924617217	-21.22749332	2.64E-69	3.69E-68	147.1113109
ENSG00000150722	-1.450056646	4.910182459	-21.2293027	2.59E-69	3.62E-68	147.0892641
ENSG00000214659	-1.829438294	3.266923424	-21.21749725	2.93E-69	4.10E-68	147.0649182
ENSG00000184292	-1.025163412	5.240816319	-21.25177689	2.04E-69	2.87E-68	147.0302087
ENSG00000167759	-1.962214291	3.384017134	-21.19441148	3.73E-69	5.21E-68	146.8261762
ENSG00000154274	-1.342269714	4.281685884	-21.19390296	3.75E-69	5.24E-68	146.8210938
ENSG00000225338	1.697482564	2.562714034	21.18099538	4.30E-69	5.98E-68	146.6868243
ENSG00000231980	1.938205158	2.449407155	21.18023453	4.33E-69	6.03E-68	146.6531766
ENSG00000164520	-1.546016973	4.121043342	-21.17495091	4.58E-69	6.37E-68	146.631623
ENSG00000167656	-2.753661943	4.113281533	-21.16945916	4.85E-69	6.74E-68	146.5734408
ENSG00000176912	1.397084208	4.020008249	21.17209708	4.72E-69	6.56E-68	146.5304264
ENSG00000279956	-1.398999305	2.445404574	-21.16108162	5.29E-69	7.35E-68	146.46934
ENSG00000250046	1.976862624	2.401824866	21.15969923	5.37E-69	7.46E-68	146.4339657
ENSG00000236849	-1.770911324	3.694319147	-21.15577278	5.60E-69	7.77E-68	146.4179203
ENSG00000225988	1.942377552	2.483233411	21.14459135	6.29E-69	8.72E-68	146.2803523
ENSG00000233878	-1.857161669	3.733539682	-21.13209879	7.18E-69	9.93E-68	146.1727477
ENSG00000163347	-1.364558663	5.635057343	-21.18181336	4.26E-69	5.94E-68	146.1193135
ENSG00000152578	1.307552767	4.976160476	21.16025922	5.34E-69	7.41E-68	146.0442842
ENSG00000248923	1.470565876	3.562528301	21.11577704	8.52E-69	1.18E-67	146.0021966
ENSG00000219073	-1.870405021	2.723789653	-21.11516358	8.57E-69	1.18E-67	145.9621085
ENSG00000248027	-1.642234857	3.893505528	-21.11120305	8.94E-69	1.23E-67	145.959633
ENSG00000223814	-1.723437166	3.801666046	-21.09570444	1.05E-68	1.45E-67	145.7941772
ENSG00000204110	1.252994749	1.954346311	21.09379112	1.07E-68	1.47E-67	145.7835315
ENSG00000234791	-1.202507432	2.261742014	-21.09409712	1.07E-68	1.47E-67	145.7609763
ENSG00000018625	-1.285996114	5.79420075	-21.16026456	5.34E-69	7.41E-68	145.6868482
ENSG00000281333	-1.749551767	3.581367371	-21.08039902	1.23E-68	1.69E-67	145.628802
ENSG00000170370	-1.646341867	4.446616086	-21.07877711	1.26E-68	1.72E-67	145.6132606
ENSG00000274290	1.64966333	2.801526592	21.07697574	1.28E-68	1.75E-67	145.6080206
ENSG00000282164	1.255610339	4.727648349	21.10067748	9.98E-69	1.37E-67	145.5502359
ENSG00000255364	-1.605558015	2.632981893	-21.06949066	1.38E-68	1.90E-67	145.5125873
ENSG00000154198	-1.597887813	2.750021312	-21.06367344	1.47E-68	2.01E-67	145.4668314
ENSG00000274492	1.986112842	3.752141678	21.05875995	1.55E-68	2.12E-67	145.3785066
ENSG00000268222	1.943256943	2.467032011	21.05822316	1.56E-68	2.13E-67	145.3749779
ENSG00000243230	-1.399754739	4.069055789	-21.05328595	1.64E-68	2.24E-67	145.3606814
ENSG00000166091	-1.371997309	5.418624181	-21.08307482	1.20E-68	1.65E-67	145.2690374
ENSG00000149948	-1.584093579	4.731400174	-21.04372385	1.81E-68	2.48E-67	145.2028256
ENSG00000256139	-1.539949433	3.940224778	-21.03452607	2.00E-68	2.72E-67	145.1615556
ENSG00000261959	-2.142523973	4.606378977	-21.03442056	2.00E-68	2.73E-67	145.1557532
ENSG00000205754	-1.563955698	2.568339393	-21.02482972	2.21E-68	3.01E-67	145.0427513
ENSG00000235821	-1.706610242	3.079954081	-21.01081047	2.56E-68	3.49E-67	144.9089403
ENSG00000225559	1.13475936	1.910407351	21.00628495	2.69E-68	3.65E-67	144.869332
ENSG00000132832	1.048470408	4.344432418	21.01207817	2.53E-68	3.44E-67	144.7674377
ENSG00000228979	1.962995741	2.436650435	20.99944759	2.89E-68	3.92E-67	144.7588613
ENSG00000279044	-1.689229624	3.01231469	-20.9875117	3.27E-68	4.43E-67	144.6685903
ENSG00000214018	-1.725911696	3.770474745	-20.98506093	3.36E-68	4.55E-67	144.638411
ENSG00000176887	4.065068485	3.599857681	20.99747359	2.95E-68	4.00E-67	144.6101901
ENSG00000229019	-1.653759202	2.954454131	-20.9752601	3.72E-68	5.04E-67	144.5425787
ENSG00000266265	-1.559820694	3.977537745	-20.97295904	3.81E-68	5.16E-67	144.5196874
ENSG00000099822	1.031089072	4.871286877	21.01005467	2.58E-68	3.51E-67	144.4953782
ENSG00000169509	-1.444621972	2.456019606	-20.97244333	3.83E-68	5.18E-67	144.492493
ENSG00000164588	-2.094047242	4.976063134	-20.97254861	3.83E-68	5.18E-67	144.4612745
ENSG00000259921	-1.154182018	4.358156022	-20.96937274	3.96E-68	5.35E-67	144.4576408
ENSG00000171611	1.784740523	2.683225381	20.95634681	4.54E-68	6.13E-67	144.339566
ENSG00000250133	-1.173638295	4.793492952	-20.95732911	4.49E-68	6.07E-67	144.2370029
ENSG00000256443	1.717719308	3.8630423	20.94740281	4.98E-68	6.73E-67	144.2046039
ENSG00000279236	-1.732170291	3.681965538	-20.93883722	5.45E-68	7.35E-67	144.1535281
ENSG00000230461	1.844648356	3.834408754	20.93920071	5.43E-68	7.33E-67	144.1210657
ENSG00000169174	-1.852988576	4.518649791	-20.92650335	6.21E-68	8.36E-67	144.0231874
ENSG00000132681	-1.728725597	4.500239789	-20.92484027	6.32E-68	8.50E-67	144.0021131
ENSG00000249695	1.10006732	4.186423492	20.93176274	5.87E-68	7.91E-67	143.9743484
ENSG00000223504	-1.493389744	2.574369682	-20.91971383	6.67E-68	8.97E-67	143.9522832
ENSG00000229385	1.365072112	2.008022163	20.91347791	7.12E-68	9.57E-67	143.9001626
ENSG00000225362	1.876043561	2.491205252	20.90714425	7.61E-68	1.02E-66	143.8048253
ENSG00000188883	-2.059403076	4.724538889	-20.90559284	7.73E-68	1.04E-66	143.7938336
ENSG00000248559	1.49606318	2.833361856	20.89212018	8.90E-68	1.19E-66	143.6769442
ENSG00000242808	-1.304284158	5.279250337	-20.91758582	6.82E-68	9.17E-67	143.607162
ENSG00000197406	-1.114467588	5.0785361	-20.90740625	7.58E-68	1.02E-66	143.5676029
ENSG00000203506	1.478962385	4.265367476	20.89200959	8.91E-68	1.20E-66	143.5352571
ENSG00000260442	1.071716626	4.179697309	20.88739294	9.36E-68	1.25E-66	143.5122049
ENSG00000163898	-1.457298543	3.981985151	-20.87582884	1.06E-67	1.41E-66	143.5060914
ENSG00000228630	-1.918601894	4.022988672	-20.87536706	1.06E-67	1.42E-66	143.5000369
ENSG00000254419	-1.072480366	4.336206617	-20.87496299	1.07E-67	1.43E-66	143.4696115
ENSG00000226321	-1.347362971	4.120195279	-20.87049211	1.12E-67	1.49E-66	143.4498184
ENSG00000185105	1.60833632	3.575431698	20.86775451	1.15E-67	1.54E-66	143.4040465
ENSG00000232719	-1.721567237	3.036731433	-20.86579318	1.17E-67	1.57E-66	143.3981852
ENSG00000276121	1.852666834	2.222680187	20.86394308	1.20E-67	1.60E-66	143.3620745
ENSG00000142789	-2.115994268	2.910333919	-20.85995215	1.25E-67	1.67E-66	143.2700409
ENSG00000228477	-1.33761499	4.3946438	-20.85411651	1.33E-67	1.77E-66	143.2556382
ENSG00000237863	-1.891576908	3.290912836	-20.84976215	1.39E-67	1.85E-66	143.2286515
ENSG00000256802	1.574308113	3.382688022	20.84952854	1.39E-67	1.86E-66	143.2255296
ENSG00000258636	-1.732570164	3.220555444	-20.84887206	1.40E-67	1.87E-66	143.215443
ENSG00000253944	-1.679568397	2.93491274	-20.8465647	1.44E-67	1.91E-66	143.20091
ENSG00000206028	1.8730555	3.305349291	20.83096825	1.69E-67	2.25E-66	143.0254869
ENSG00000134460	1.360226881	4.294939503	20.84325112	1.49E-67	1.98E-66	143.0140179
ENSG00000245651	-1.824227012	3.99031643	-20.81982823	1.90E-67	2.53E-66	142.9197543
ENSG00000204362	-1.653285709	2.761303572	-20.8200052	1.90E-67	2.52E-66	142.9158528
ENSG00000277763	-1.169494888	4.341020544	-20.8199623	1.90E-67	2.52E-66	142.8977098
ENSG00000197472	2.30998995	3.625290429	20.81723817	1.95E-67	2.59E-66	142.852364
ENSG00000228643	-1.97607609	3.84252975	-20.81238441	2.06E-67	2.73E-66	142.8390003
ENSG00000225192	-1.459968619	3.596183903	-20.81325627	2.04E-67	2.70E-66	142.8388579
ENSG00000152253	1.602282287	4.390746912	20.82594874	1.78E-67	2.37E-66	142.8116829
ENSG00000259530	-1.351308138	2.367744096	-20.80912727	2.13E-67	2.82E-66	142.7819671
ENSG00000182347	-1.581433428	2.939589136	-20.80398311	2.25E-67	2.97E-66	142.75083
ENSG00000261409	-2.013137737	3.990932565	-20.79551149	2.45E-67	3.25E-66	142.6655099
ENSG00000228058	-2.047696278	3.25621323	-20.79479369	2.47E-67	3.27E-66	142.6599873
ENSG00000172987	-1.956857265	3.966040258	-20.79121153	2.57E-67	3.40E-66	142.6202098
ENSG00000039068	-1.094851811	5.39831653	-20.84066763	1.53E-67	2.03E-66	142.6190034
ENSG00000272724	-1.338138261	2.413080568	-20.7842009	2.76E-67	3.65E-66	142.5297761
ENSG00000232887	1.72611706	2.161760774	20.78152395	2.84E-67	3.76E-66	142.5114507
ENSG00000174607	-1.422777049	5.452987331	-20.80785083	2.16E-67	2.86E-66	142.3796541
ENSG00000180269	1.438367194	2.02270847	20.7674906	3.29E-67	4.35E-66	142.3746996
ENSG00000244558	1.050701205	4.139795156	20.77040474	3.19E-67	4.22E-66	142.2992699
ENSG00000227999	-1.564093533	4.382242572	-20.75523862	3.74E-67	4.94E-66	142.2332702
ENSG00000128218	1.753771322	3.448570635	20.75159946	3.89E-67	5.14E-66	142.193204
ENSG00000270090	1.846427578	2.460659744	20.74405829	4.21E-67	5.55E-66	142.1003154
ENSG00000085831	1.277097984	4.70147018	20.76705405	3.31E-67	4.37E-66	142.0669855
ENSG00000254547	2.159483062	2.476658552	20.74397315	4.21E-67	5.56E-66	142.056194
ENSG00000261303	1.991324698	2.301157654	20.73793864	4.49E-67	5.92E-66	142.0252896
ENSG00000163464	-1.672730876	3.921311968	-20.72987012	4.89E-67	6.43E-66	141.9794482
ENSG00000260857	1.95513831	2.247709001	20.73063887	4.85E-67	6.38E-66	141.9579572
ENSG00000214456	-1.195754788	5.029431392	-20.74718882	4.07E-67	5.38E-66	141.9408403
ENSG00000079101	2.024059691	3.307187017	20.72107768	5.36E-67	7.04E-66	141.8697084
ENSG00000279013	1.749037902	3.629606364	20.71432872	5.75E-67	7.54E-66	141.7908776
ENSG00000243759	-1.243781908	3.99184391	-20.71092833	5.96E-67	7.81E-66	141.7843901
ENSG00000260095	1.176582083	3.994198865	20.7058328	6.29E-67	8.23E-66	141.6588021
ENSG00000198010	1.374221355	4.809065978	20.72666485	5.05E-67	6.64E-66	141.6026952
ENSG00000249180	-1.668598979	3.190765967	-20.68693773	7.67E-67	1.00E-65	141.5237942
ENSG00000171561	-1.224568109	2.302155922	-20.68628108	7.72E-67	1.01E-65	141.4998384
ENSG00000123496	1.864567329	3.795036731	20.68440192	7.87E-67	1.03E-65	141.4591773
ENSG00000183643	1.905545461	2.242069402	20.68249994	8.03E-67	1.05E-65	141.458579
ENSG00000213333	-1.375791821	2.473656061	-20.67908203	8.33E-67	1.09E-65	141.4346939
ENSG00000273073	1.610386819	3.508425585	20.67797167	8.42E-67	1.10E-65	141.4241568
ENSG00000224126	1.744710055	3.276275343	20.67528239	8.67E-67	1.13E-65	141.4031035
ENSG00000228683	1.982148937	2.519984175	20.67445946	8.74E-67	1.14E-65	141.3569665
ENSG00000161610	1.938024426	2.589506764	20.6713258	9.03E-67	1.18E-65	141.335737
ENSG00000188662	-1.771616785	4.491573055	-20.6640572	9.75E-67	1.27E-65	141.2778863
ENSG00000105929	1.637124982	3.006893853	20.65990207	1.02E-66	1.33E-65	141.250144
ENSG00000231422	1.685107472	2.649535268	20.65898769	1.03E-66	1.34E-65	141.235085
ENSG00000228307	-1.719139437	3.637142149	-20.65487464	1.07E-66	1.39E-65	141.189255
ENSG00000261208	-1.737410929	3.411357452	-20.64896233	1.14E-66	1.48E-65	141.1262466
ENSG00000248229	-1.456206265	2.635458552	-20.64799435	1.15E-66	1.50E-65	141.12201
ENSG00000197254	-1.444850879	2.458108994	-20.64520684	1.19E-66	1.54E-65	141.0702199
ENSG00000180332	-1.733869888	4.844040277	-20.64874945	1.14E-66	1.49E-65	141.0614084
ENSG00000169126	-1.445722128	3.953086816	-20.64132034	1.24E-66	1.60E-65	141.0567098
ENSG00000143502	1.28720839	4.6602478	20.66481868	9.67E-67	1.26E-65	141.0146148
ENSG00000230300	-1.474516792	2.563622453	-20.62883602	1.41E-66	1.83E-65	140.9120417
ENSG00000230749	1.592086299	2.734932005	20.62646605	1.45E-66	1.87E-65	140.9015326
ENSG00000259038	-2.051915126	3.832298997	-20.62354012	1.49E-66	1.93E-65	140.8680736
ENSG00000260025	-1.020379896	4.508373993	-20.62927118	1.40E-66	1.82E-65	140.8642578
ENSG00000227201	1.381184703	3.443402291	20.62279945	1.50E-66	1.94E-65	140.8574371
ENSG00000251450	-1.480313385	3.775168309	-20.59846675	1.94E-66	2.50E-65	140.6041404
ENSG00000156687	2.740299082	3.722767258	20.60293015	1.85E-66	2.39E-65	140.59743
ENSG00000251257	-1.512287234	3.989899143	-20.57050811	2.60E-66	3.35E-65	140.3175469
ENSG00000225655	-1.750435071	3.583235427	-20.57063283	2.60E-66	3.34E-65	140.3098401
ENSG00000270996	1.233356863	3.913569469	20.56049204	2.89E-66	3.71E-65	140.1543867
ENSG00000260409	-1.625160587	4.317955382	-20.54828417	3.29E-66	4.21E-65	140.0773379
ENSG00000140557	2.336195389	4.461126449	20.56105617	2.87E-66	3.69E-65	140.0655889
ENSG00000220685	1.261267355	3.661662335	20.54303422	3.47E-66	4.45E-65	140.0102346
ENSG00000143631	-1.073082422	4.956244763	-20.56175428	2.85E-66	3.66E-65	140.0057544
ENSG00000235621	1.824485819	2.907844389	20.53362682	3.83E-66	4.90E-65	139.9268917
ENSG00000248873	-1.549373141	3.388658512	-20.53072438	3.95E-66	5.05E-65	139.8883373
ENSG00000173404	3.475060773	3.34412542	20.54333746	3.46E-66	4.43E-65	139.8309797
ENSG00000249790	-1.108810899	4.832579781	-20.53717421	3.69E-66	4.72E-65	139.8116758
ENSG00000204970	1.425027626	4.572912649	20.53817689	3.65E-66	4.67E-65	139.7303905
ENSG00000185974	1.717326182	3.323524687	20.51521205	4.65E-66	5.93E-65	139.7290844
ENSG00000110375	1.545451305	3.090034878	20.51220896	4.80E-66	6.12E-65	139.7076837
ENSG00000232144	-1.248069517	2.364584627	-20.50176444	5.35E-66	6.82E-65	139.5785523
ENSG00000204876	-1.641371799	2.796170766	-20.48357459	6.48E-66	8.24E-65	139.4037202
ENSG00000249646	-1.567424119	2.931562666	-20.47073316	7.41E-66	9.42E-65	139.2722769
ENSG00000258489	-1.990543945	3.642902475	-20.4705302	7.43E-66	9.44E-65	139.2691846
ENSG00000174279	2.062262668	2.751747556	20.47169228	7.34E-66	9.33E-65	139.2463009
ENSG00000250995	-1.242984509	4.139291617	-20.46656063	7.74E-66	9.84E-65	139.226279
ENSG00000176349	1.800739016	3.208517742	20.46534099	7.84E-66	9.96E-65	139.2092192
ENSG00000279400	-1.744955948	4.50692977	-20.43994414	1.02E-65	1.30E-64	138.931959
ENSG00000224661	-1.752594478	4.410619667	-20.43334291	1.10E-65	1.39E-64	138.8728303
ENSG00000232377	-1.756797209	3.538257902	-20.42855595	1.15E-65	1.46E-64	138.827246
ENSG00000140015	2.473740595	2.917797445	20.43723548	1.05E-65	1.33E-64	138.8169952
ENSG00000232284	-1.354162432	3.990443023	-20.42614214	1.18E-65	1.50E-64	138.8101797
ENSG00000189320	-1.267483176	4.706967158	-20.43438398	1.09E-65	1.37E-64	138.7995922
ENSG00000225978	-1.170015192	4.377635986	-20.41787277	1.29E-65	1.63E-64	138.6868735
ENSG00000204118	-1.814287219	3.786355219	-20.41161367	1.38E-65	1.74E-64	138.6543745
ENSG00000166183	-1.263393623	4.920294174	-20.42357591	1.22E-65	1.54E-64	138.6176452
ENSG00000270955	1.150886839	1.910847758	20.40199899	1.52E-65	1.92E-64	138.5580129
ENSG00000241186	-2.029782219	3.921172778	-20.39719804	1.60E-65	2.02E-64	138.5064349
ENSG00000105388	-1.429218315	2.43219517	-20.39585283	1.63E-65	2.05E-64	138.4606396
ENSG00000226057	2.325248229	2.525048223	20.39456869	1.65E-65	2.07E-64	138.3675999
ENSG00000054356	1.625013351	5.133344579	20.42848036	1.15E-65	1.46E-64	138.333774
ENSG00000124440	-1.034453324	5.690499753	-20.45152832	9.07E-66	1.15E-64	138.1998282
ENSG00000270972	-1.709446097	3.765488834	-20.36070791	2.35E-65	2.95E-64	138.122513
ENSG00000213365	1.935530534	2.384801948	20.35195404	2.58E-65	3.23E-64	137.9883883
ENSG00000158402	2.118856051	4.03587659	20.35327044	2.54E-65	3.19E-64	137.9631961
ENSG00000151023	1.288874005	3.832965618	20.34525052	2.76E-65	3.46E-64	137.9167643
ENSG00000267795	1.598515842	3.117168325	20.3402351	2.91E-65	3.65E-64	137.9100558
ENSG00000187140	-1.825645153	5.183770405	-20.35396449	2.52E-65	3.17E-64	137.9020848
ENSG00000124493	1.610093379	4.326489687	20.35292566	2.55E-65	3.20E-64	137.8757773
ENSG00000117598	2.569618067	3.982943143	20.33691733	3.02E-65	3.77E-64	137.8044336
ENSG00000185247	2.393687354	2.472034861	20.34169932	2.87E-65	3.59E-64	137.8032201
ENSG00000205038	-1.413701297	4.782014921	-20.33922154	2.95E-65	3.69E-64	137.8015714
ENSG00000243480	-2.343427624	4.059026007	-20.32225571	3.52E-65	4.39E-64	137.7253596
ENSG00000145692	-1.708948839	4.466988942	-20.3143284	3.82E-65	4.77E-64	137.6212428
ENSG00000164530	-1.356885628	5.481915048	-20.34996258	2.63E-65	3.30E-64	137.5276627
ENSG00000113946	-1.849079243	3.781825919	-20.30050995	4.42E-65	5.50E-64	137.4951166
ENSG00000264017	1.555669699	2.60188823	20.29929748	4.48E-65	5.57E-64	137.4814053
ENSG00000225398	-1.60422828	2.885329046	-20.29572749	4.65E-65	5.78E-64	137.448588
ENSG00000264172	1.495682606	2.055627083	20.28392007	5.26E-65	6.53E-64	137.3219024
ENSG00000255094	1.932167087	2.265087626	20.28656839	5.12E-65	6.36E-64	137.3129325
ENSG00000233586	1.453485703	3.460130465	20.27753212	5.63E-65	6.98E-64	137.2462699
ENSG00000214188	-1.552667173	3.540720443	-20.27323056	5.89E-65	7.30E-64	137.2045355
ENSG00000064205	-1.77261442	5.493536521	-20.30070676	4.41E-65	5.49E-64	137.1853781
ENSG00000197670	-1.06963272	4.365597728	-20.25469352	7.15E-65	8.85E-64	136.9772345
ENSG00000267920	1.865995697	2.233586723	20.25044572	7.47E-65	9.25E-64	136.9444536
ENSG00000185527	1.438326051	4.080610425	20.25392835	7.21E-65	8.92E-64	136.9048379
ENSG00000265489	-1.720505424	3.550744067	-20.24251915	8.12E-65	1.00E-63	136.8861939
ENSG00000162366	-1.704191224	3.741115141	-20.24186349	8.18E-65	1.01E-63	136.8821023
ENSG00000164379	-1.811898453	3.050844827	-20.23205388	9.07E-65	1.12E-63	136.7838425
ENSG00000197614	-1.575239262	5.645001607	-20.26065664	6.72E-65	8.32E-64	136.5622379
ENSG00000255384	1.328668112	3.604217198	20.20200718	1.24E-64	1.53E-63	136.4492247
ENSG00000158816	2.005987942	2.593297371	20.1962685	1.32E-64	1.63E-63	136.3580291
ENSG00000282304	-1.879376572	3.938104881	-20.18925529	1.42E-64	1.75E-63	136.3364214
ENSG00000149534	-2.38978964	4.302248304	-20.18638988	1.46E-64	1.80E-63	136.3068355
ENSG00000233080	1.439387631	2.035665308	20.18567918	1.47E-64	1.81E-63	136.2970263
ENSG00000170075	-1.499322832	5.449778879	-20.21873985	1.04E-64	1.29E-63	136.243498
ENSG00000257803	-1.478903605	4.070514885	-20.17954001	1.57E-64	1.93E-63	136.234594
ENSG00000108947	1.567227454	5.02802935	20.21892128	1.04E-64	1.28E-63	136.1917787
ENSG00000269945	-1.680932372	2.975270977	-20.17248896	1.69E-64	2.08E-63	136.1620023
ENSG00000267515	-1.102296733	4.071823775	-20.17270636	1.69E-64	2.07E-63	136.1577934
ENSG00000280281	1.653273638	2.700832856	20.16828725	1.77E-64	2.17E-63	136.1123765
ENSG00000214369	1.65042849	2.721298803	20.16098095	1.91E-64	2.34E-63	136.0374661
ENSG00000100162	1.093426158	4.845288157	20.19745956	1.30E-64	1.61E-63	136.0027017
ENSG00000260073	1.932810546	2.220416502	20.16025748	1.92E-64	2.36E-63	135.998688
ENSG00000158113	1.229731857	3.780426627	20.15810866	1.97E-64	2.41E-63	135.9706088
ENSG00000203605	-1.429299986	2.517434021	-20.15338824	2.07E-64	2.53E-63	135.940209
ENSG00000136352	-1.285995837	2.359164471	-20.1434819	2.30E-64	2.81E-63	135.8272691
ENSG00000261773	1.27860557	3.928209213	20.14237714	2.32E-64	2.84E-63	135.7762608
ENSG00000166922	1.302888545	5.226907145	20.19644911	1.32E-64	1.62E-63	135.7455295
ENSG00000174808	-1.639155937	4.554408786	-20.12404569	2.81E-64	3.44E-63	135.6157022
ENSG00000175344	1.162438479	5.267976527	20.18487292	1.49E-64	1.83E-63	135.5487002
ENSG00000189030	1.758092221	2.489920865	20.11586127	3.07E-64	3.74E-63	135.5432999
ENSG00000274827	2.249563989	2.518982444	20.11851819	2.98E-64	3.64E-63	135.4972314
ENSG00000109047	-1.411775917	4.126027036	-20.09878916	3.67E-64	4.47E-63	135.3885605
ENSG00000196666	-1.340162152	4.968700287	-20.09444212	3.84E-64	4.67E-63	135.1663513
ENSG00000274600	1.99379544	3.484683412	20.07854651	4.54E-64	5.52E-63	135.1447937
ENSG00000198125	-1.792734801	4.613218908	-20.07769151	4.58E-64	5.57E-63	135.13309
ENSG00000276332	1.063970651	1.878840229	20.06924554	5.00E-64	6.07E-63	135.0840411
ENSG00000158748	2.01795202	2.946799656	20.07080908	4.92E-64	5.98E-63	135.0798125
ENSG00000223553	1.972368468	2.283168755	20.05797043	5.63E-64	6.83E-63	134.9172811
ENSG00000255395	-1.271082566	2.386354243	-20.05232501	5.97E-64	7.24E-63	134.8815947
ENSG00000259840	1.442999313	3.333672394	20.04922147	6.17E-64	7.47E-63	134.8682906
ENSG00000086548	-1.659679612	2.794522461	-20.04883784	6.19E-64	7.50E-63	134.8600419
ENSG00000280109	-1.602591257	4.110666623	-20.04230116	6.63E-64	8.02E-63	134.8018571
ENSG00000179141	1.575821081	2.957136905	20.04131737	6.70E-64	8.10E-63	134.790783
ENSG00000253553	1.561279611	2.790279816	20.02505325	7.95E-64	9.59E-63	134.6218431
ENSG00000183691	-1.133741664	4.959221816	-20.04423996	6.50E-64	7.86E-63	134.5992955
ENSG00000151025	1.571779825	4.719363051	20.04953334	6.15E-64	7.45E-63	134.5683575
ENSG00000228314	-1.661277301	5.050426886	-20.0259877	7.87E-64	9.50E-63	134.4828859
ENSG00000165474	-1.693347031	4.720831369	-20.01521616	8.81E-64	1.06E-62	134.4536481
ENSG00000110484	-1.42261109	2.481864049	-20.00798595	9.50E-64	1.14E-62	134.4145393
ENSG00000165891	1.253873073	4.535427257	20.02804171	7.70E-64	9.30E-63	134.3933204
ENSG00000254102	-1.527079408	3.970477898	-19.97710798	1.31E-63	1.58E-62	134.12337
ENSG00000121211	1.502977899	4.338325843	19.99469811	1.09E-63	1.31E-62	134.1189557
ENSG00000267978	2.131154208	2.708067748	19.98071021	1.27E-63	1.52E-62	134.0947222
ENSG00000106341	2.349429003	2.914131608	19.97455907	1.35E-63	1.62E-62	134.0190093
ENSG00000140287	-1.659365392	4.829749804	-19.9661756	1.47E-63	1.77E-62	133.9155643
ENSG00000280282	1.904251555	3.01578134	19.95606743	1.64E-63	1.96E-62	133.8876286
ENSG00000180739	1.164984288	4.200680045	19.96680224	1.46E-63	1.75E-62	133.8669959
ENSG00000250543	1.242247596	1.949331556	19.95239377	1.70E-63	2.04E-62	133.8641881
ENSG00000242575	1.479408228	2.053313477	19.9479269	1.78E-63	2.13E-62	133.8137719
ENSG00000139767	2.241380135	4.585925154	19.9676015	1.45E-63	1.74E-62	133.8121817
ENSG00000278621	-1.330218275	4.731829356	-19.9481058	1.78E-63	2.13E-62	133.7128473
ENSG00000237410	1.835970583	2.392093221	19.94180306	1.90E-63	2.27E-62	133.7124736
ENSG00000236485	-1.55493067	2.654171635	-19.92983337	2.16E-63	2.57E-62	133.6102622
ENSG00000214039	1.696627802	2.142203972	19.9232888	2.31E-63	2.75E-62	133.5453877
ENSG00000234996	1.521516167	3.787706339	19.9257665	2.25E-63	2.68E-62	133.5326453
ENSG00000272438	1.971588311	2.451419047	19.91903186	2.42E-63	2.87E-62	133.4574186
ENSG00000216687	-1.692555006	3.115832769	-19.91222209	2.59E-63	3.08E-62	133.4446153
ENSG00000259881	-1.078695978	4.20052618	-19.91141724	2.62E-63	3.11E-62	133.4150136
ENSG00000205364	-1.619988146	5.278028915	-19.91676831	2.47E-63	2.94E-62	133.2365535
ENSG00000258696	-1.336367591	2.470836651	-19.89265932	3.18E-63	3.77E-62	133.2197753
ENSG00000237672	-1.642554912	3.514416793	-19.89090423	3.24E-63	3.84E-62	133.2189351
ENSG00000267530	-1.825672933	4.284941449	-19.89087018	3.24E-63	3.84E-62	133.2172315
ENSG00000179136	-1.772633898	3.356641243	-19.8682361	4.11E-63	4.86E-62	132.9846354
ENSG00000258844	-1.907764849	3.221863301	-19.85832786	4.56E-63	5.39E-62	132.8843282
ENSG00000150556	1.585191708	3.356964925	19.855473	4.70E-63	5.55E-62	132.839642
ENSG00000277481	-1.343708086	3.899569026	-19.85133647	4.91E-63	5.79E-62	132.8115206
ENSG00000104879	-2.004786029	4.676074083	-19.85085123	4.94E-63	5.82E-62	132.7691999
ENSG00000184492	1.267377211	3.988321097	19.85453384	4.75E-63	5.60E-62	132.7524125
ENSG00000073754	2.329413609	3.012399964	19.8331838	5.94E-63	6.99E-62	132.5625704
ENSG00000255624	1.696026605	2.974657496	19.82383634	6.55E-63	7.71E-62	132.517388
ENSG00000074317	2.165264446	4.180286943	19.83394444	5.89E-63	6.93E-62	132.5071167
ENSG00000159455	-1.268327121	2.323488786	-19.82071889	6.77E-63	7.96E-62	132.4501579
ENSG00000185272	-1.121151415	5.190335629	-19.85296079	4.83E-63	5.70E-62	132.446711
ENSG00000257114	-1.578096712	2.853921682	-19.80526637	7.96E-63	9.35E-62	132.3301309
ENSG00000154118	1.497869167	4.986201309	19.8470307	5.14E-63	6.05E-62	132.3090763
ENSG00000267712	1.830764519	2.600048392	19.80526723	7.96E-63	9.35E-62	132.2967057
ENSG00000280002	-1.670879687	3.246299876	-19.79942106	8.46E-63	9.93E-62	132.2666774
ENSG00000226883	-1.50096262	2.933666124	-19.79707881	8.67E-63	1.02E-61	132.2430353
ENSG00000230018	-1.655590792	3.815025219	-19.78779785	9.56E-63	1.12E-61	132.1481506
ENSG00000261390	-1.30275402	4.180313306	-19.78869882	9.47E-63	1.11E-61	132.1442148
ENSG00000166105	2.932578619	3.704857835	19.78112648	1.02E-62	1.20E-61	131.997601
ENSG00000120659	1.799934595	2.746807741	19.77002581	1.15E-62	1.35E-61	131.9468547
ENSG00000261329	-1.876106924	3.383110543	-19.7683121	1.17E-62	1.37E-61	131.9444984
ENSG00000171989	-1.381453902	3.737749054	-19.75198958	1.39E-62	1.62E-61	131.7742473
ENSG00000233547	-1.63676735	3.55813065	-19.72685563	1.81E-62	2.11E-61	131.5098514
ENSG00000157119	-1.685413492	3.597039785	-19.72493094	1.85E-62	2.15E-61	131.4904675
ENSG00000130829	2.141495849	3.678759438	19.72624839	1.82E-62	2.12E-61	131.4456344
ENSG00000175646	-1.566280454	2.523277841	-19.7231287	1.88E-62	2.19E-61	131.4255739
ENSG00000260413	-1.895481061	3.180216979	-19.71778997	1.99E-62	2.32E-61	131.4190794
ENSG00000268262	1.58527532	3.781203497	19.72128585	1.92E-62	2.23E-61	131.3956593
ENSG00000254898	-1.343880478	2.530335023	-19.71659125	2.02E-62	2.34E-61	131.3907667
ENSG00000255970	-1.596407025	4.336131671	-19.71690121	2.01E-62	2.34E-61	131.3898359
ENSG00000179751	-1.448327748	2.420072596	-19.71468533	2.06E-62	2.39E-61	131.3367614
ENSG00000247765	-1.650657718	4.423928262	-19.69195157	2.61E-62	3.02E-61	131.1216587
ENSG00000100448	-2.025774541	4.423072695	-19.6815322	2.91E-62	3.37E-61	131.0293849
ENSG00000256162	-1.705320488	3.143295071	-19.66861074	3.33E-62	3.85E-61	130.905361
ENSG00000250957	1.72519134	3.364984978	19.67058555	3.26E-62	3.77E-61	130.9032166
ENSG00000185915	1.1592631	4.109346118	19.67139436	3.24E-62	3.74E-61	130.806407
ENSG00000168143	-1.817832985	3.222370095	-19.65470046	3.85E-62	4.45E-61	130.761101
ENSG00000229582	1.500190403	2.934156632	19.65375755	3.89E-62	4.49E-61	130.7487939
ENSG00000229107	2.067892527	2.442451567	19.66081994	3.62E-62	4.17E-61	130.7441859
ENSG00000227710	1.272295942	1.955189097	19.64587773	4.23E-62	4.87E-61	130.6666021
ENSG00000132872	2.164524311	4.690132403	19.66965665	3.30E-62	3.81E-61	130.659746
ENSG00000186832	-1.934378372	4.102337326	-19.64122205	4.44E-62	5.11E-61	130.6199879
ENSG00000232504	-1.530511738	3.545045964	-19.63418354	4.78E-62	5.50E-61	130.5437468
ENSG00000172236	-1.553587952	5.183411528	-19.64872943	4.10E-62	4.73E-61	130.4609733
ENSG00000158014	-1.669830825	3.77214734	-19.62296689	5.37E-62	6.17E-61	130.4300037
ENSG00000145920	2.09953736	4.807263702	19.64939145	4.08E-62	4.70E-61	130.4063614
ENSG00000255002	-1.277327021	2.380072718	-19.61569312	5.80E-62	6.65E-61	130.3190278
ENSG00000231940	1.501092431	3.055805605	19.60933665	6.20E-62	7.11E-61	130.28422
ENSG00000236394	-1.512547884	2.893448942	-19.6076887	6.31E-62	7.23E-61	130.2710208
ENSG00000234232	-1.618099072	2.804694819	-19.60472855	6.51E-62	7.46E-61	130.2312612
ENSG00000241794	-1.681411887	2.691330464	-19.60589213	6.43E-62	7.37E-61	130.2116176
ENSG00000197084	-1.141768253	2.237639159	-19.59562722	7.16E-62	8.19E-61	130.0972108
ENSG00000162456	1.989336231	2.412497128	19.59644661	7.10E-62	8.13E-61	130.0847629
ENSG00000279138	1.063157865	4.078548759	19.59543936	7.17E-62	8.21E-61	130.0243392
ENSG00000273687	1.519318483	3.428803241	19.5823701	8.22E-62	9.40E-61	129.987242
ENSG00000264562	1.067134219	1.882134691	19.57893846	8.52E-62	9.73E-61	129.9694913
ENSG00000265790	2.036921631	2.828978167	19.58156138	8.29E-62	9.47E-61	129.9597171
ENSG00000260293	1.122003774	5.056826071	19.63254739	4.86E-62	5.59E-61	129.937121
ENSG00000113763	2.56835298	4.331598081	19.58766816	7.78E-62	8.90E-61	129.9250408
ENSG00000205240	-1.622884896	2.731370066	-19.57328092	9.04E-62	1.03E-60	129.8907758
ENSG00000235674	-1.158484433	4.309342337	-19.57403042	8.97E-62	1.02E-60	129.8797993
ENSG00000269954	1.99814296	2.441452691	19.57487813	8.89E-62	1.02E-60	129.8580216
ENSG00000182021	-1.62572908	4.600284774	-19.57004986	9.36E-62	1.07E-60	129.8193575
ENSG00000260614	1.626491713	3.314003801	19.56418682	9.95E-62	1.13E-60	129.8005373
ENSG00000251399	-1.258533188	2.428739156	-19.56232044	1.01E-61	1.16E-60	129.7743851
ENSG00000138207	-1.865081032	5.057478911	-19.56915049	9.44E-62	1.08E-60	129.7363739
ENSG00000278840	1.565484411	2.82825452	19.55637647	1.08E-61	1.23E-60	129.7324408
ENSG00000132693	-2.066492377	3.549775803	-19.54919635	1.16E-61	1.32E-60	129.6620785
ENSG00000213931	-1.673309716	3.468747305	-19.5416016	1.26E-61	1.43E-60	129.5801677
ENSG00000253895	1.385130682	2.007045613	19.5392884	1.29E-61	1.47E-60	129.5534608
ENSG00000277311	1.222760037	1.942988738	19.53887702	1.30E-61	1.47E-60	129.5514545
ENSG00000224958	-1.618324211	3.935799148	-19.5349438	1.35E-61	1.53E-60	129.5134903
ENSG00000271524	1.968586446	3.386788107	19.53740922	1.32E-61	1.49E-60	129.499578
ENSG00000166090	-1.341880632	2.67946086	-19.52762957	1.46E-61	1.65E-60	129.4364361
ENSG00000274225	-1.293557905	4.439218694	-19.52131721	1.56E-61	1.77E-60	129.3147877
ENSG00000235054	1.711840267	2.144891606	19.51786247	1.62E-61	1.83E-60	129.3128922
ENSG00000229388	-1.083216742	4.136296423	-19.51197465	1.72E-61	1.95E-60	129.254096
ENSG00000249911	-1.705498688	3.225988312	-19.50570573	1.84E-61	2.08E-60	129.2078183
ENSG00000267453	-1.639155627	2.767598674	-19.50575258	1.83E-61	2.07E-60	129.1907299
ENSG00000120471	1.167273956	3.891831298	19.50935743	1.77E-61	2.00E-60	129.1723183
ENSG00000272121	1.316139066	3.991278618	19.51133077	1.73E-61	1.96E-60	129.1649174
ENSG00000234210	1.629262035	2.889126076	19.49338037	2.09E-61	2.36E-60	129.0738692
ENSG00000256379	-1.843023504	2.917072277	-19.49216505	2.11E-61	2.39E-60	129.0419049
ENSG00000047662	1.95791112	3.834751649	19.49387882	2.08E-61	2.35E-60	129.0067427
ENSG00000225028	-1.620013473	3.585164392	-19.47474422	2.54E-61	2.86E-60	128.8844338
ENSG00000227028	1.054946946	4.426054006	19.49087138	2.14E-61	2.42E-60	128.8130767
ENSG00000269752	1.030647422	1.872070505	19.46404326	2.84E-61	3.20E-60	128.7719376
ENSG00000145839	-1.042537541	2.146557009	-19.46839617	2.71E-61	3.06E-60	128.7584346
ENSG00000172551	-1.524766406	2.683279451	-19.45965632	2.97E-61	3.35E-60	128.7118122
ENSG00000274312	-1.614094256	2.898367528	-19.45451223	3.14E-61	3.53E-60	128.6746845
ENSG00000246130	1.838997469	2.627355587	19.45640397	3.08E-61	3.46E-60	128.656689
ENSG00000241956	1.986365725	2.302129402	19.45054805	3.27E-61	3.68E-60	128.5676868
ENSG00000128610	-1.361735002	2.46673045	-19.44675691	3.40E-61	3.82E-60	128.5615871
ENSG00000176532	-1.079247876	4.433029194	-19.45027653	3.28E-61	3.69E-60	128.5599271
ENSG00000116329	1.666517783	4.172039542	19.45677622	3.06E-61	3.45E-60	128.5488305
ENSG00000169075	-1.710464061	3.369640818	-19.43705645	3.77E-61	4.23E-60	128.4922659
ENSG00000171509	1.894978014	2.807346063	19.43813429	3.72E-61	4.18E-60	128.4796157
ENSG00000229847	-1.33068994	4.844702809	-19.45007449	3.29E-61	3.69E-60	128.4720506
ENSG00000279487	-1.92306267	3.447490575	-19.4227732	4.37E-61	4.89E-60	128.3450961
ENSG00000214688	-1.272880692	4.557542852	-19.4299498	4.06E-61	4.55E-60	128.3359613
ENSG00000226482	-1.828887118	2.841009269	-19.42159035	4.43E-61	4.95E-60	128.291062
ENSG00000163497	3.337302508	3.586206468	19.42820849	4.13E-61	4.63E-60	128.2833244
ENSG00000272524	1.551633471	2.094689272	19.41296955	4.85E-61	5.42E-60	128.2295911
ENSG00000256124	1.855383271	4.097461108	19.41894657	4.55E-61	5.09E-60	128.1775474
ENSG00000233508	2.075399292	2.414035922	19.39476463	5.86E-61	6.55E-60	127.9656644
ENSG00000255474	1.555283047	3.724666555	19.38588143	6.43E-61	7.18E-60	127.903714
ENSG00000279459	1.868603164	2.397061068	19.38140046	6.74E-61	7.52E-60	127.8573196
ENSG00000250007	1.831711882	2.594705547	19.36736067	7.81E-61	8.70E-60	127.7259702
ENSG00000280130	1.44032525	2.045354914	19.36015319	8.42E-61	9.38E-60	127.6845007
ENSG00000253696	1.513112141	3.298601471	19.35460141	8.93E-61	9.93E-60	127.620568
ENSG00000166211	1.966231093	2.341766017	19.34487876	9.88E-61	1.10E-59	127.4658448
ENSG00000272823	-1.34091613	4.202680641	-19.34008632	1.04E-60	1.15E-59	127.4638067
ENSG00000279302	-1.066278633	4.581432197	-19.3403701	1.04E-60	1.15E-59	127.3744489
ENSG00000243896	-1.334019212	4.454518761	-19.33369458	1.11E-60	1.23E-59	127.357442
ENSG00000234026	1.778896748	2.428975774	19.33136159	1.14E-60	1.26E-59	127.3472383
ENSG00000229832	-1.627206443	3.257444611	-19.32416918	1.23E-60	1.36E-59	127.3170654
ENSG00000279601	1.358974819	3.789391536	19.32031502	1.28E-60	1.42E-59	127.2150821
ENSG00000133488	-1.572018033	3.822460453	-19.30657165	1.48E-60	1.63E-59	127.1356745
ENSG00000186529	-1.870019729	4.535856317	-19.3080476	1.45E-60	1.61E-59	127.1147097
ENSG00000253877	-1.74655525	2.940701965	-19.3004755	1.57E-60	1.74E-59	127.0635025
ENSG00000129654	1.06520328	4.331671411	19.30101325	1.56E-60	1.73E-59	126.865249
ENSG00000009950	-1.617130986	5.086759237	-19.29763444	1.62E-60	1.79E-59	126.8479961
ENSG00000270533	1.837697439	2.735046458	19.26868503	2.19E-60	2.42E-59	126.7125157
ENSG00000233542	1.650197552	2.979017871	19.2658291	2.26E-60	2.49E-59	126.7008773
ENSG00000229558	1.626766192	3.038685611	19.2635288	2.31E-60	2.55E-59	126.676914
ENSG00000222898	-1.400175455	2.677182251	-19.26110361	2.37E-60	2.62E-59	126.6562483
ENSG00000235204	-1.493792257	2.944745846	-19.25827055	2.45E-60	2.69E-59	126.6322362
ENSG00000165269	-1.225014854	5.186476976	-19.28540278	1.84E-60	2.03E-59	126.5554284
ENSG00000161270	1.754059214	2.537921574	19.25134983	2.63E-60	2.90E-59	126.5219443
ENSG00000253671	-1.764020231	4.146685318	-19.24745612	2.74E-60	3.02E-59	126.5147327
ENSG00000171126	-1.259797173	4.56242906	-19.24497737	2.81E-60	3.09E-59	126.4026881
ENSG00000240068	-1.256721081	2.332946002	-19.22517943	3.46E-60	3.79E-59	126.2385761
ENSG00000282390	2.16167804	3.545895323	19.22067789	3.62E-60	3.98E-59	126.1770449
ENSG00000129990	2.761467403	4.210032818	19.21558809	3.82E-60	4.19E-59	126.0685405
ENSG00000231824	1.85548752	2.490470839	19.20852258	4.12E-60	4.51E-59	126.0582375
ENSG00000087237	1.23715879	4.595754639	19.23097148	3.25E-60	3.58E-59	126.0321659
ENSG00000118245	-1.265293705	2.301507477	-19.20481553	4.28E-60	4.69E-59	126.0186714
ENSG00000196433	-1.338854091	3.913940146	-19.1943106	4.78E-60	5.22E-59	125.9657853
ENSG00000233381	1.817772753	2.939786501	19.19271545	4.86E-60	5.31E-59	125.9317645
ENSG00000274191	1.432655416	3.979567463	19.19322591	4.83E-60	5.28E-59	125.8466079
ENSG00000225092	-1.293397553	2.527847281	-19.18117662	5.48E-60	5.98E-59	125.8147218
ENSG00000154319	1.577131817	4.644191398	19.18994972	5.00E-60	5.46E-59	125.608083
ENSG00000250860	-1.224456535	2.371516025	-19.15965755	6.86E-60	7.48E-59	125.5692696
ENSG00000264659	1.758577991	2.176772073	19.15483927	7.22E-60	7.86E-59	125.5223964
ENSG00000270105	-1.655576357	2.946191794	-19.14643817	7.88E-60	8.58E-59	125.4678523
ENSG00000277144	-1.546792744	3.556111909	-19.14052965	8.38E-60	9.12E-59	125.407018
ENSG00000168658	-1.492274756	3.9018501	-19.13947842	8.47E-60	9.21E-59	125.3963396
ENSG00000250519	1.616307688	2.621722709	19.13539148	8.84E-60	9.61E-59	125.3356054
ENSG00000204572	-1.565589987	3.492834348	-19.13352577	9.02E-60	9.79E-59	125.3338948
ENSG00000260455	1.287107396	4.215018879	19.14339868	8.13E-60	8.85E-59	125.258086
ENSG00000127928	2.116696961	2.359796443	19.1342007	8.95E-60	9.73E-59	125.2450528
ENSG00000272784	-1.525765162	3.571781947	-19.12447723	9.91E-60	1.08E-58	125.2402065
ENSG00000163216	-1.422205547	2.468647795	-19.12016183	1.04E-59	1.12E-58	125.1475963
ENSG00000230164	-1.056456757	2.173889491	-19.11962558	1.04E-59	1.13E-58	125.1268692
ENSG00000278131	2.020861163	3.290868823	19.11644516	1.08E-59	1.17E-58	125.1127906
ENSG00000260971	-1.430390077	4.035312517	-19.10906547	1.16E-59	1.26E-58	125.0747849
ENSG00000102837	-1.265035607	4.743813589	-19.1187289	1.05E-59	1.14E-58	125.0377675
ENSG00000176399	-1.051392161	4.383703963	-19.10918343	1.16E-59	1.26E-58	125.0110621
ENSG00000270716	1.736529366	2.526823738	19.10501001	1.21E-59	1.31E-58	124.998282
ENSG00000169347	-2.13891825	3.016703832	-19.10647125	1.20E-59	1.29E-58	124.9689359
ENSG00000255203	-1.377026768	2.618272907	-19.08969286	1.43E-59	1.54E-58	124.8673521
ENSG00000125462	1.339181416	4.164086239	19.09902072	1.29E-59	1.40E-58	124.8116306
ENSG00000217275	1.704680113	2.901484456	19.07662596	1.63E-59	1.76E-58	124.7294764
ENSG00000227155	-1.447754536	3.781709879	-19.07523154	1.66E-59	1.79E-58	124.7292321
ENSG00000135750	-1.187199485	4.920648688	-19.09584417	1.34E-59	1.44E-58	124.7169012
ENSG00000157150	-1.320545921	5.260306787	-19.11067622	1.14E-59	1.24E-58	124.7141881
ENSG00000258314	1.569680626	2.077916825	19.07502784	1.66E-59	1.79E-58	124.7098973
ENSG00000230204	-1.366776633	2.52783058	-19.07423028	1.68E-59	1.81E-58	124.6891984
ENSG00000164112	-1.523420377	4.865471614	-19.06027975	1.94E-59	2.09E-58	124.4282004
ENSG00000067842	2.068435608	4.323394053	19.06150168	1.91E-59	2.06E-58	124.4017553
ENSG00000144908	-1.02485826	5.342995319	-19.0968822	1.32E-59	1.43E-58	124.3734807
ENSG00000270035	1.180663284	4.006762496	19.05208472	2.11E-59	2.27E-58	124.3718106
ENSG00000177602	1.710351771	4.078757485	19.03654307	2.49E-59	2.67E-58	124.1892979
ENSG00000256612	-1.019868178	4.402151552	-19.02918127	2.68E-59	2.88E-58	124.1714111
ENSG00000226220	1.31070114	3.530449157	19.02238555	2.88E-59	3.09E-58	124.150313
ENSG00000237161	-1.139252272	4.679297818	-19.03295104	2.58E-59	2.77E-58	124.1470066
ENSG00000235438	-1.49329516	2.806302357	-19.00789247	3.35E-59	3.59E-58	124.0265835
ENSG00000256195	-1.542156801	2.790825529	-19.00691838	3.39E-59	3.62E-58	124.010695
ENSG00000273540	1.696924211	2.982237247	19.00175517	3.57E-59	3.82E-58	123.9499153
ENSG00000254656	2.081976513	3.807221009	19.00853382	3.33E-59	3.56E-58	123.9467333
ENSG00000281974	-1.330623608	4.030910428	-18.99036784	4.03E-59	4.30E-58	123.8384181
ENSG00000188910	-1.347231193	4.231790162	-18.98911689	4.08E-59	4.36E-58	123.8050478
ENSG00000255337	-1.354644779	4.377962231	-18.98435723	4.29E-59	4.58E-58	123.7319187
ENSG00000230561	-1.130569653	4.474850287	-18.98743637	4.15E-59	4.43E-58	123.7280949
ENSG00000275286	1.893526058	2.339820117	18.98335903	4.33E-59	4.62E-58	123.7066828
ENSG00000101278	1.578072589	2.516269417	18.9781262	4.58E-59	4.88E-58	123.6951653
ENSG00000226468	1.617827295	2.61779551	18.9758718	4.68E-59	4.99E-58	123.675519
ENSG00000225333	1.515288359	2.072687581	18.97351931	4.80E-59	5.11E-58	123.6559126
ENSG00000129170	-1.827618684	3.170235819	-18.97172615	4.89E-59	5.21E-58	123.652781
ENSG00000255129	1.114052162	3.869151823	18.97790574	4.59E-59	4.89E-58	123.6372759
ENSG00000272940	1.384147381	3.014689239	18.95910161	5.58E-59	5.94E-58	123.5166747
ENSG00000253313	-1.566159633	3.255638674	-18.95534238	5.81E-59	6.17E-58	123.4823169
ENSG00000175874	2.171212718	3.891624537	18.95931282	5.57E-59	5.92E-58	123.423348
ENSG00000232190	-1.687853333	3.245931836	-18.94088715	6.75E-59	7.16E-58	123.3329702
ENSG00000123560	-1.204999163	5.928936316	-19.04589633	2.25E-59	2.42E-58	123.3101197
ENSG00000258230	-1.377404588	3.558673921	-18.93584484	7.12E-59	7.54E-58	123.2799677
ENSG00000080511	-1.607715199	2.960600533	-18.93470786	7.20E-59	7.63E-58	123.2682683
ENSG00000177234	2.339326765	3.964548261	18.93694446	7.04E-59	7.46E-58	123.1824368
ENSG00000181378	1.293494704	4.004541331	18.93808885	6.95E-59	7.37E-58	123.1822968
ENSG00000130173	-2.011899923	3.886735407	-18.91923228	8.47E-59	8.96E-58	123.1071893
ENSG00000174498	1.543165682	4.325305366	18.93940299	6.86E-59	7.27E-58	123.0996498
ENSG00000133863	2.051677017	3.61942561	18.92249816	8.18E-59	8.66E-58	123.0697251
ENSG00000273113	1.300243536	4.205643355	18.92836351	7.70E-59	8.15E-58	123.0189747
ENSG00000275297	1.722144313	2.938913606	18.90745589	9.57E-59	1.01E-57	122.9684672
ENSG00000230521	-1.340865954	4.450554332	-18.9120682	9.12E-59	9.65E-58	122.9649962
ENSG00000254743	-1.285715533	2.468543675	-18.90738571	9.58E-59	1.01E-57	122.9545137
ENSG00000232765	1.550194836	2.06480701	18.89471918	1.09E-58	1.15E-57	122.8354964
ENSG00000131015	1.170340171	4.212852814	18.90387147	9.94E-59	1.05E-57	122.7621976
ENSG00000257530	-1.193462409	2.336584503	-18.88510768	1.21E-58	1.27E-57	122.7065691
ENSG00000170959	-1.128719253	4.234360105	-18.88044664	1.27E-58	1.34E-57	122.6625342
ENSG00000196136	-1.75622636	5.335319597	-18.89607341	1.08E-58	1.14E-57	122.5857093
ENSG00000196092	1.990818952	3.328178629	18.8657085	1.48E-58	1.56E-57	122.5021503
ENSG00000179097	-1.089650657	4.262884781	-18.85750518	1.61E-58	1.69E-57	122.4166398
ENSG00000180988	-1.608599085	2.754353446	-18.85499832	1.66E-58	1.74E-57	122.4166188
ENSG00000109674	2.344744885	3.59149562	18.86060413	1.56E-58	1.64E-57	122.4157106
ENSG00000237668	1.305737429	3.430296583	18.85271762	1.70E-58	1.78E-57	122.3946991
ENSG00000273363	-1.087004376	4.255852443	-18.85517776	1.65E-58	1.73E-57	122.393594
ENSG00000197889	1.314301009	3.558734493	18.83766993	1.98E-58	2.08E-57	122.2247916
ENSG00000228971	1.985129141	3.111341318	18.83139634	2.12E-58	2.22E-57	122.1551752
ENSG00000279807	-1.4849019	3.554350476	-18.82393125	2.29E-58	2.39E-57	122.1180968
ENSG00000133317	-2.355588008	4.233887182	-18.82397026	2.29E-58	2.39E-57	122.1125877
ENSG00000203952	-1.483598866	4.286980267	-18.8245434	2.28E-58	2.38E-57	122.0921607
ENSG00000280184	1.04883145	4.201394513	18.83550456	2.03E-58	2.13E-57	122.056587
ENSG00000260153	1.071730948	1.881751408	18.81804229	2.44E-58	2.54E-57	122.0496185
ENSG00000126467	-1.081022337	4.509972909	-18.82463883	2.27E-58	2.38E-57	122.0197937
ENSG00000255406	1.292492722	1.981344394	18.81362295	2.55E-58	2.66E-57	122.0016438
ENSG00000233682	-1.846933521	4.520844829	-18.80979406	2.65E-58	2.77E-57	121.9269042
ENSG00000255146	-1.13641554	2.262965025	-18.80448353	2.81E-58	2.92E-57	121.8590468
ENSG00000163710	-1.455990716	5.211899481	-18.82889505	2.17E-58	2.27E-57	121.8532838
ENSG00000236266	-1.031123416	4.293400962	-18.79037799	3.25E-58	3.38E-57	121.709031
ENSG00000250629	-1.466129008	2.782070397	-18.77727516	3.73E-58	3.87E-57	121.6298991
ENSG00000255548	-1.292488566	2.480434332	-18.77914777	3.65E-58	3.79E-57	121.6230561
ENSG00000131951	1.744764048	2.487838822	18.77913945	3.66E-58	3.79E-57	121.6027239
ENSG00000124194	2.083572309	4.758017367	18.79429006	3.12E-58	3.25E-57	121.4921575
ENSG00000264290	-1.085275536	4.144480245	-18.76497293	4.24E-58	4.40E-57	121.4739447
ENSG00000275995	1.496389378	2.770961511	18.73450809	5.82E-58	6.03E-57	121.1818408
ENSG00000269883	1.878816522	2.269486308	18.73861426	5.58E-58	5.78E-57	121.1677274
[truncated: 2,641 more rows]
